# Supplementary material for: Derivation of marker gene signatures from human skin and their use in the interpretation of the transcriptional changes associated with dermatological disorders
Source: J Pathol. 2017 Feb 24;241(5):600–13. doi: 10.1002/path.4864 (PMC5363360; doi:10.1002/path.4864)
Supplement: Supplementary file 5 — Table S1 Details on the datasets used in this study The subject details, experimental design, data source, and comparisons for all datasets included in this study are listed in Table S1. This includes the three primary data datasets, 22 validation datasets for skin conditions, three psoriasis datasets for integrating the keratinocyte differentiation signature, and one ageing dataset. [file PATH-241-600-s005.xlsx]

## Sheet: 1. Signature_derivation_dataset
Derivation dataset in the manuscript	Number of samples	Data source	GEO accession	Platform	Quality control	Reference	Sample anatomical origin	Age†	Available sample details (sample level)
Microarray dataset	92	GEO	GSE13355	Affymetrix U133 Plus 2.0	Array quality metrics (R bioconductor package), batch correction, sample-sample correlation	Nair et al. [11] Swindell et al.,[12]	Buttocks (at least 10 cM away from the nearest plaque if the skin is from psoriasis patients)	21-69 (psoriasis patients) 18-45 (healthy control subjects)	Disease status
Microarray dataset	73	GEO	GSE30999	Affymetrix U133 Plus 2.0	Array quality metrics (R bioconductor package), batch correction, sample-sample correlation	Suárez-Farinas et al. [13]	Macroscopically normal skin from psoriasis patients	44.6±13.1	Disease status
RNA-seq dataset	578	GTEx	N/A	Illumina TrueSeq RNA sequencing	Sample-sample correlation	Lonsdale et al. [2]	Superpubic (sun protected) and leg (sun exposed)	20-79	Gender, anatomical origin, circumstances of death, age group (decades), semi-quantitative histological description, and technical information (e.g. batch ID and dates).
† The age data are of the original dataset (before removal of outlier samples).

## Sheet: 2. Validation_dataset
Condition	No. lesional samples	No. control samples	Data source	GEO accession	Reference	Merged groups	Other sample details
Acute wound†	6	28	Inkeles et al. [3]	GSE28914	Nuutila et al. [29]	N/A	Dermis only. Sample obtained at donor site following split-thickness skin graft (epidermis removed).
Allergic contact dermatitis	24	24	NCBI GEO	GSE60028	Dhingra et al. [94]	All allergen treated samples combined as the test group. Petrolatum treated samples as the control group.
Allergic contact dermatitis†	9	28	Inkeles et al. [3]	GSE6281	Pedersen et al. [95]	N/A
Atopic dermatits†	22	28	Inkeles et al. [3]	GSE16161 GSE32924	Guttman-Yassky et al. [96] Suarez-Farinas et al. [97]	N/A
Basal cell carcinoma†	15	28	Inkeles et al. [3]	GSE7553	Riker et al. [98]	N/A
Burn†	9	28	Inkeles et al. [3]	GSE8056	Greco et al. [99]	All burns samples grouped together.	3 pooled burn wound margin samples for the following time points: 0-3 days, 4-7 days and >7 days post-thermal injury.
Chancroid†	6	28	Inkeles et al. [3]	GSE5547	Humphreys et al. [100]	N/A
Discoid lupus erythematosus	7	13	NCBI GEO	GSE52471	Jabbari et al. [101]	N/A
Irritant contact dermatitis†	11	28	Inkeles et al. [3]	GSE18206	Clemmensen et al. [30]	N/A	Epidermis only (ammonium thiocyanate-induced separation).
Leprosy	67	9	NCBI GEO	GSE74481	Belone Ade et al. [102]	N/A
Leprosy†	37	28	Inkeles et al. [3]	GSE17763 GSE16844	Montoya et al. [103] Lee et al. [104]	N/A
Melanoma	45	7	NCBI GEO	GSE3189	Talantov et al. [105]	N/A	Melanoma samples contained > 50% melanocyte content with no mixed histology.
Melanoma†	14	28	Inkeles et al. [3]	GSE7553	Riker et al. [98]	N/A	Sample depth 0.3-90mm, macrodissected with > 95% melanoma cells (areas of necrosis and stroma avoided).
Mycosis fungoides†	22	28	Inkeles et al. [3]	GSE12902	van Doorn et al. [33]	N/A
Normal skin†	28	N/A	Inkeles et al. [3]	GSE13355 GSE14905 GSE8056 GSE16161 GSE7553	Nair et al. [11] Swindell et al. [12] Yao et al. [106] Guttman-Yassky et al. [96] Riker et al. [98]	N/A
Post-operative wound†	11	28	Inkeles et al. [3]	GSE28914	Nuutila et al. [29]	N/A	Sample obtained at the donor site 3 days following split-thickness skin graph (epidermis removed).
Psoriasis†	91	28	Inkeles et al. [3]	GSE13355 GSE14905	Nair et al. [11] Swindell et al. [12] Yao et al. [106]	N/A
Psoriasis¹	18	13	NCBI GEO	GSE52471	Jabbari et al. [101]	N/A
Psoriasis²	92	82	NCBI GEO	GSE54456	Li et al. [5] Tsoi et al. [107]	N/A
Sarcoid†	15	28	Inkeles et al. [3]	GSE32887	Judson et al. [108]	N/A
Squamous cell carcinoma†	10	28	Inkeles et al. [3]	GSE7553	Riker et al. [98]	N/A
Stevens-Johnson syndrome†	5	28	Inkeles et al. [3]	GSE13726	Chung et al. [31]	N/A	Blister cells/fluid from skin lesion, therefore does not contain skin resident cells.
UV	27	28	NCBI GEO	GSE56754	Coelho et al. [61] Coelho et al. [62]	All UV-challenged day 18 sample, regardless the UV type used for conditioning, grouped as the test group. All control skin (no UV exposure or conditioning) from all timepoints grouped as the control group.	UV challenged samples are obtained 3 days after exposure to 1.5 minimal erythema dose UV.
Vitiligo	10	10	NCBI GEO	GSE65127	Regazzetti et al. [109]	Lesional samples as the test group. Healthy volunteer samples as the control group.

## Sheet: 3. Psoriasis_dataset
GEO accession	GSE13355	GSE30999	GSE54456
Platform	Affymetrix U133 Plus 2.0	Affymetrix U133 Plus 2.0	Illumina Genome Analyzer IIx (38±10 million reads per sample)
No. samples (control)	92	73	92
No. samples (psoriasis)	45	75	82
Sample anatomical origin (control)	Buttocks or upper thighs	Trunk or extremities. A similar body area to the biopsy plaque (i.e. arm, arm or leg, leg)	Hip or buttocks
Sample anatomical origin (psoriasis)	Not stated	Trunk or extremities	Not stated
Age (control)	18-45 (healthy control subject); 21-69 (psoriasis patients)	44.6±13.1	49±13.9
Age (psoriasis)	21-69	44.6±13.1	39.03±12.63
Control samples	Normal skin from healthy control subjects. At least 10 cM from the nearest plaque for psoriasis patients	Macroscopically normal skin from psoriasis patients	Normal skin from healthy control subjects
Disease severity	Patients had either mltiple psoriatic plagues not limited to the scalp region, or have a single plaque large in size (>1% total body area)	Moderate-to-severe psoriasis vulgaris. Psoriasis area and severity index score: 21.5±10.8. Body surface area with psoriasis (%): 30±20.5 Psoriatic arthritis: 21.3%	Not stated
Psoriasis treatment	No systemic treatment 2 weeks prior No topical treatment 1 week prior	No systemic treatment 4 weeks prior No topical treatment 2 week prior	No systemic treatment 2 weeks prior No topical treatment 1 week prior
Ethnicity/recruited region	Recruited from areas surrounding Detroit, Michigan	84.3% Caucasian	European Caucasian descent enrolled in the Southeast Michigan area
Quality control	Array quality metrics (R bioconductor package), batch correction, sample-sample correlation	Array quality metrics (R bioconductor package), batch correction, sample-sample correlation	N/A
Reference	Nair et al. [11] Swindell et al. [12]	Suarez-Farinas et al. [13]	Li et al. [5] Tsoi et al. [107]
Please see Supplementary text for the full reference list.

## Sheet: 4. Aging_dataset
Array Express accession	E-TABM-1140
Platform	Illumina HumanHT-12 v3.0 Expression BeadChip
Reference	Glass et al. [19]
Quality control	No additional quality control (used processed data from the repository)
No. samples (total)	705
< 50	113
50-60	244
60-70	262
≥ 70	86
Gender	All female
