# Supplementary material for: Derivation of marker gene signatures from human skin and their use in the interpretation of the transcriptional changes associated with dermatological disorders
Source: J Pathol. 2017 Feb 24;241(5):600–13. doi: 10.1002/path.4864 (PMC5363360; doi:10.1002/path.4864)
Supplement: Supplementary file 6 — Table S2 SkinSig and co‐expression signatures derived from the analysis of different datasets derived from normal human skin The supplementary file includes the co‐expression signatures for all network analysis, including the individual full original datasets, gene‐symbol restricted datasets, and SkinSig. [file PATH-241-600-s006.xlsx]

## Sheet: 1. SkinSig
HGNC symbol	Gene decription	SkinSig signature
CHAC1	ChaC glutathione-specific gamma-glutamylcyclotransferase 1	Hair follicle
DNAJC6	DnaJ heat shock protein family (Hsp40) member C6	Hair follicle
DSG4	desmoglein 4	Hair follicle
GPRC5D	G protein-coupled receptor class C group 5 member D	Hair follicle
HOXC13	homeobox C13	Hair follicle
KRT25	keratin 25	Hair follicle
KRT27	keratin 27	Hair follicle
KRT31	keratin 31	Hair follicle
KRT32	keratin 32	Hair follicle
KRT33A	keratin 33A	Hair follicle
KRT33B	keratin 33B	Hair follicle
KRT34	keratin 34	Hair follicle
KRT35	keratin 35	Hair follicle
KRT36	keratin 36	Hair follicle
KRT40	keratin 40	Hair follicle
KRT71	keratin 71	Hair follicle
KRT74	keratin 74	Hair follicle
KRT75	keratin 75	Hair follicle
KRT81	keratin 81	Hair follicle
KRT82	keratin 82	Hair follicle
KRT83	keratin 83	Hair follicle
KRT85	keratin 85	Hair follicle
KRT86	keratin 86	Hair follicle
KRTAP10-11	keratin associated protein 10-11	Hair follicle
KRTAP10-12	keratin associated protein 10-12	Hair follicle
KRTAP1-1	keratin associated protein 1-1	Hair follicle
KRTAP11-1	keratin associated protein 11-1	Hair follicle
KRTAP1-3	keratin associated protein 1-3	Hair follicle
KRTAP13-1	keratin associated protein 13-1	Hair follicle
KRTAP1-5	keratin associated protein 1-5	Hair follicle
KRTAP17-1	keratin associated protein 17-1	Hair follicle
KRTAP19-1	keratin associated protein 19-1	Hair follicle
KRTAP2-1	keratin associated protein 2-1	Hair follicle
KRTAP2-2	keratin associated protein 2-2	Hair follicle
KRTAP2-3	keratin associated protein 2-3	Hair follicle
KRTAP2-4	keratin associated protein 2-4	Hair follicle
KRTAP3-1	keratin associated protein 3-1	Hair follicle
KRTAP3-2	keratin associated protein 3-2	Hair follicle
KRTAP3-3	keratin associated protein 3-3	Hair follicle
KRTAP4-1	keratin associated protein 4-1	Hair follicle
KRTAP4-11	keratin associated protein 4-11	Hair follicle
KRTAP4-12	keratin associated protein 4-12	Hair follicle
KRTAP4-2	keratin associated protein 4-2	Hair follicle
KRTAP4-3	keratin associated protein 4-3	Hair follicle
KRTAP4-4	keratin associated protein 4-4	Hair follicle
KRTAP4-5	keratin associated protein 4-5	Hair follicle
KRTAP4-6	keratin associated protein 4-6	Hair follicle
KRTAP4-7	keratin associated protein 4-7	Hair follicle
KRTAP4-8	keratin associated protein 4-8	Hair follicle
KRTAP4-9	keratin associated protein 4-9	Hair follicle
KRTAP5-8	keratin associated protein 5-8	Hair follicle
KRTAP8-1	keratin associated protein 8-1	Hair follicle
KRTAP9-2	keratin associated protein 9-2	Hair follicle
KRTAP9-3	keratin associated protein 9-3	Hair follicle
KRTAP9-4	keratin associated protein 9-4	Hair follicle
KRTAP9-9	keratin associated protein 9-9	Hair follicle
LYG2	lysozyme g2	Hair follicle
PADI3	peptidyl arginine deiminase 3	Hair follicle
PRR9	proline rich 9	Hair follicle
PSORS1C2	psoriasis susceptibility 1 candidate 2	Hair follicle
S100A3	S100 calcium binding protein A3	Hair follicle
TCHH	trichohyalin	Hair follicle
ACAA1	acetyl-CoA acyltransferase 1	Sebaceous gland
ACADM	acyl-CoA dehydrogenase, C-4 to C-12 straight chain	Sebaceous gland
ACAT2	acetyl-CoA acetyltransferase 2	Sebaceous gland
ACO1	aconitase 1	Sebaceous gland
ACOT1	acyl-CoA thioesterase 1	Sebaceous gland
ACOX2	acyl-CoA oxidase 2, branched chain	Sebaceous gland
ACSBG1	acyl-CoA synthetase bubblegum family member 1	Sebaceous gland
ACSL1	acyl-CoA synthetase long-chain family member 1	Sebaceous gland
ACSL5	acyl-CoA synthetase long-chain family member 5	Sebaceous gland
ACSM3	acyl-CoA synthetase medium-chain family member 3	Sebaceous gland
ACSS2	acyl-CoA synthetase short-chain family member 2	Sebaceous gland
AGPAT3	1-acylglycerol-3-phosphate O-acyltransferase 3	Sebaceous gland
ALOX15B	arachidonate 15-lipoxygenase, type B	Sebaceous gland
APMAP	adipocyte plasma membrane associated protein	Sebaceous gland
APOC1	apolipoprotein C-I	Sebaceous gland
ATP5G3	ATP synthase, H+ transporting, mitochondrial Fo complex subunit C3 (subunit 9)	Sebaceous gland
AWAT1	acyl-CoA wax alcohol acyltransferase 1	Sebaceous gland
BCAT2	branched chain amino acid transaminase 2	Sebaceous gland
BRI3BP	BRI3 binding protein	Sebaceous gland
C1orf122	chromosome 1 open reading frame 122	Sebaceous gland
CECR2	cat eye syndrome chromosome region, candidate 2	Sebaceous gland
CHI3L1	chitinase 3 like 1	Sebaceous gland
CIDEA	cell death-inducing DFFA-like effector a	Sebaceous gland
CLMP	CXADR-like membrane protein	Sebaceous gland
CRAT	carnitine O-acetyltransferase	Sebaceous gland
CUX2	cut like homeobox 2	Sebaceous gland
CYB5A	cytochrome b5 type A	Sebaceous gland
CYP4F2	cytochrome P450 family 4 subfamily F member 2	Sebaceous gland
CYP4F8	cytochrome P450 family 4 subfamily F member 8	Sebaceous gland
DDC	dopa decarboxylase	Sebaceous gland
DDO	D-aspartate oxidase	Sebaceous gland
DGAT2	diacylglycerol O-acyltransferase 2	Sebaceous gland
DHRS9	dehydrogenase/reductase (SDR family) member 9	Sebaceous gland
EBP	emopamil binding protein (sterol isomerase)	Sebaceous gland
ELOVL3	ELOVL fatty acid elongase 3	Sebaceous gland
ELOVL5	ELOVL fatty acid elongase 5	Sebaceous gland
FA2H	fatty acid 2-hydroxylase	Sebaceous gland
FADS1	fatty acid desaturase 1	Sebaceous gland
FADS2	fatty acid desaturase 2	Sebaceous gland
FAR2	fatty acyl-CoA reductase 2	Sebaceous gland
FASN	fatty acid synthase	Sebaceous gland
FBP1	fructose-bisphosphatase 1	Sebaceous gland
FDPS	farnesyl diphosphate synthase	Sebaceous gland
GABRA4	gamma-aminobutyric acid type A receptor alpha4 subunit	Sebaceous gland
GAL	galanin/GMAP prepropeptide	Sebaceous gland
GLDC	glycine decarboxylase	Sebaceous gland
GLYATL1	glycine-N-acyltransferase like 1	Sebaceous gland
HACL1	2-hydroxyacyl-CoA lyase 1	Sebaceous gland
HADH	hydroxyacyl-CoA dehydrogenase	Sebaceous gland
HAO2	hydroxyacid oxidase 2	Sebaceous gland
HEATR4	HEAT repeat containing 4	Sebaceous gland
HGD	homogentisate 1,2-dioxygenase	Sebaceous gland
HLCS	holocarboxylase synthetase	Sebaceous gland
HSD3B1	hydroxy-delta-5-steroid dehydrogenase, 3 beta- and steroid delta-isomerase 1	Sebaceous gland
IDH1	isocitrate dehydrogenase 1 (NADP+)	Sebaceous gland
IDI1	isopentenyl-diphosphate delta isomerase 1	Sebaceous gland
INSIG1	insulin induced gene 1	Sebaceous gland
IPO5P1	importin 5 pseudogene 1	Sebaceous gland
KNSTRN	kinetochore-localized astrin/SPAG5 binding protein	Sebaceous gland
KRT79	keratin 79	Sebaceous gland
LDHD	lactate dehydrogenase D	Sebaceous gland
LINC01554	long intergenic non-protein coding RNA 1554	Sebaceous gland
MDH1	malate dehydrogenase 1	Sebaceous gland
METTL7B	methyltransferase like 7B	Sebaceous gland
MGST1	microsomal glutathione S-transferase 1	Sebaceous gland
MOGAT1	monoacylglycerol O-acyltransferase 1	Sebaceous gland
MOGAT2	monoacylglycerol O-acyltransferase 2	Sebaceous gland
MPC2	mitochondrial pyruvate carrier 2	Sebaceous gland
MSMO1	methylsterol monooxygenase 1	Sebaceous gland
MSRB1	methionine sulfoxide reductase B1	Sebaceous gland
MVD	mevalonate diphosphate decarboxylase	Sebaceous gland
NSDHL	NAD(P) dependent steroid dehydrogenase-like	Sebaceous gland
OLAH	oleoyl-ACP hydrolase	Sebaceous gland
PADI4	peptidyl arginine deiminase 4	Sebaceous gland
PCCB	propionyl-CoA carboxylase beta subunit	Sebaceous gland
PDE6A	phosphodiesterase 6A	Sebaceous gland
PDHA1	pyruvate dehydrogenase (lipoamide) alpha 1	Sebaceous gland
PECR	peroxisomal trans-2-enoyl-CoA reductase	Sebaceous gland
PEX11A	peroxisomal biogenesis factor 11 alpha	Sebaceous gland
PGRMC1	progesterone receptor membrane component 1	Sebaceous gland
PKLR	pyruvate kinase, liver and RBC	Sebaceous gland
PLIN5	perilipin 5	Sebaceous gland
PM20D1	peptidase M20 domain containing 1	Sebaceous gland
PNLDC1	PARN like, ribonuclease domain containing 1	Sebaceous gland
PNPLA5	patatin like phospholipase domain containing 5	Sebaceous gland
RDH11	retinol dehydrogenase 11 (all-trans/9-cis/11-cis)	Sebaceous gland
SC5D	sterol-C5-desaturase	Sebaceous gland
SEC14L4	SEC14 like lipid binding 4	Sebaceous gland
SGK2	serum/glucocorticoid regulated kinase 2	Sebaceous gland
SLC25A35	solute carrier family 25 member 35	Sebaceous gland
SOAT1	sterol O-acyltransferase 1	Sebaceous gland
SYPL2	synaptophysin like 2	Sebaceous gland
TF	transferrin	Sebaceous gland
THRSP	thyroid hormone responsive	Sebaceous gland
TMEM56	transmembrane protein 56	Sebaceous gland
TMEM91	transmembrane protein 91	Sebaceous gland
TMEM97	transmembrane protein 97	Sebaceous gland
TMPRSS11E	transmembrane protease, serine 11E	Sebaceous gland
TRIM55	tripartite motif containing 55	Sebaceous gland
TST	thiosulfate sulfurtransferase	Sebaceous gland
UBIAD1	UbiA prenyltransferase domain containing 1	Sebaceous gland
UPB1	ureidopropionase, beta	Sebaceous gland
ZNF117	zinc finger protein 117	Sebaceous gland
ZNF43	zinc finger protein 43	Sebaceous gland
ZP1	zona pellucida glycoprotein 1	Sebaceous gland
ADCY8	adenylate cyclase 8 (brain)	Eccrine sweat gland
ADORA1	adenosine A1 receptor	Eccrine sweat gland
AOC1	amine oxidase, copper containing 1	Eccrine sweat gland
AQP5	aquaporin 5	Eccrine sweat gland
ARFGEF3	ARFGEF family member 3	Eccrine sweat gland
ATP1B1	ATPase Na+/K+ transporting subunit beta 1	Eccrine sweat gland
ATP2A3	ATPase sarcoplasmic/endoplasmic reticulum Ca2+ transporting 3	Eccrine sweat gland
ATP6V0A4	ATPase H+ transporting V0 subunit a4	Eccrine sweat gland
ATP6V1B1	ATPase H+ transporting V1 subunit B1	Eccrine sweat gland
CADPS2	Ca2+ dependent secretion activator 2	Eccrine sweat gland
CAMK2N1	calcium/calmodulin dependent protein kinase II inhibitor 1	Eccrine sweat gland
CEACAM1	carcinoembryonic antigen related cell adhesion molecule 1	Eccrine sweat gland
CFTR	cystic fibrosis transmembrane conductance regulator	Eccrine sweat gland
CHDH	choline dehydrogenase	Eccrine sweat gland
CKMT2	creatine kinase, mitochondrial 2	Eccrine sweat gland
CLDN10	claudin 10	Eccrine sweat gland
CLDN3	claudin 3	Eccrine sweat gland
CLDN7	claudin 7	Eccrine sweat gland
CRACR2A	calcium release activated channel regulator 2A	Eccrine sweat gland
CRACR2B	calcium release activated channel regulator 2B	Eccrine sweat gland
CREB3L4	cAMP responsive element binding protein 3-like 4	Eccrine sweat gland
CRISPLD1	cysteine rich secretory protein LCCL domain containing 1	Eccrine sweat gland
DNER	delta/notch like EGF repeat containing	Eccrine sweat gland
EDAR	ectodysplasin A receptor	Eccrine sweat gland
ELF5	E74 like ETS transcription factor 5	Eccrine sweat gland
EPCAM	epithelial cell adhesion molecule	Eccrine sweat gland
ESRRG	estrogen related receptor gamma	Eccrine sweat gland
ETV1	ETS variant 1	Eccrine sweat gland
EVA1A	eva-1 homolog A, regulator of programmed cell death	Eccrine sweat gland
FAM189A2	family with sequence similarity 189 member A2	Eccrine sweat gland
FMO5	flavin containing monooxygenase 5	Eccrine sweat gland
FOLR1	folate receptor 1 (adult)	Eccrine sweat gland
FOXI1	forkhead box I1	Eccrine sweat gland
FRZB	frizzled-related protein	Eccrine sweat gland
FZD1	frizzled class receptor 1	Eccrine sweat gland
GABRP	gamma-aminobutyric acid type A receptor pi subunit	Eccrine sweat gland
GALNT7	polypeptide N-acetylgalactosaminyltransferase 7	Eccrine sweat gland
GNG7	G protein subunit gamma 7	Eccrine sweat gland
GOT1	glutamic-oxaloacetic transaminase 1	Eccrine sweat gland
GPR12	G protein-coupled receptor 12	Eccrine sweat gland
GPR160	G protein-coupled receptor 160	Eccrine sweat gland
GRB14	growth factor receptor bound protein 14	Eccrine sweat gland
GRIA2	glutamate ionotropic receptor AMPA type subunit 2	Eccrine sweat gland
HSD11B2	hydroxysteroid (11-beta) dehydrogenase 2	Eccrine sweat gland
IQGAP2	IQ motif containing GTPase activating protein 2	Eccrine sweat gland
ITPR1	inositol 1,4,5-trisphosphate receptor type 1	Eccrine sweat gland
KCNK5	potassium two pore domain channel subfamily K member 5	Eccrine sweat gland
KCNN4	potassium calcium-activated channel subfamily N member 4	Eccrine sweat gland
KIAA1324	KIAA1324	Eccrine sweat gland
KRT7	keratin 7	Eccrine sweat gland
KRT8	keratin 8	Eccrine sweat gland
MAP6	microtubule associated protein 6	Eccrine sweat gland
MMP7	matrix metallopeptidase 7	Eccrine sweat gland
NBEA	neurobeachin	Eccrine sweat gland
NCALD	neurocalcin delta	Eccrine sweat gland
OXGR1	oxoglutarate receptor 1	Eccrine sweat gland
PADI2	peptidyl arginine deiminase 2	Eccrine sweat gland
PDE9A	phosphodiesterase 9A	Eccrine sweat gland
PDK3	pyruvate dehydrogenase kinase 3	Eccrine sweat gland
PIP5K1B	phosphatidylinositol-4-phosphate 5-kinase, type I, beta	Eccrine sweat gland
PLA2R1	phospholipase A2 receptor 1	Eccrine sweat gland
PLCB1	phospholipase C beta 1	Eccrine sweat gland
PPARGC1A	PPARG coactivator 1 alpha	Eccrine sweat gland
PPP1R1B	protein phosphatase 1 regulatory inhibitor subunit 1B	Eccrine sweat gland
PPP1R9A	protein phosphatase 1 regulatory subunit 9A	Eccrine sweat gland
PROM1	prominin 1	Eccrine sweat gland
PRR15L	proline rich 15 like	Eccrine sweat gland
PYGB	phosphorylase, glycogen; brain	Eccrine sweat gland
RARB	retinoic acid receptor beta	Eccrine sweat gland
RHPN2	rhophilin, Rho GTPase binding protein 2	Eccrine sweat gland
ROPN1	rhophilin associated tail protein 1	Eccrine sweat gland
SFRP1	secreted frizzled-related protein 1	Eccrine sweat gland
SH3BP4	SH3-domain binding protein 4	Eccrine sweat gland
SHANK2	SH3 and multiple ankyrin repeat domains 2	Eccrine sweat gland
SHC4	SHC (Src homology 2 domain containing) family member 4	Eccrine sweat gland
SHROOM3	shroom family member 3	Eccrine sweat gland
SLC12A2	solute carrier family 12 member 2	Eccrine sweat gland
SLC12A7	solute carrier family 12 member 7	Eccrine sweat gland
SLC13A2	solute carrier family 13 member 2	Eccrine sweat gland
SLC14A1	solute carrier family 14 member 1 (Kidd blood group)	Eccrine sweat gland
SLC26A2	solute carrier family 26 member 2	Eccrine sweat gland
SLC4A11	solute carrier family 4 member 11	Eccrine sweat gland
SORL1	sortilin-related receptor, L(DLR class) A repeats containing	Eccrine sweat gland
SOX10	SRY-box 10	Eccrine sweat gland
SOX8	SRY-box 8	Eccrine sweat gland
SOX9	SRY-box 9	Eccrine sweat gland
SOX9-AS1	SOX9 antisense RNA 1	Eccrine sweat gland
SPDEF	SAM pointed domain containing ETS transcription factor	Eccrine sweat gland
STAC2	SH3 and cysteine rich domain 2	Eccrine sweat gland
STK32A	serine/threonine kinase 32A	Eccrine sweat gland
STK39	serine/threonine kinase 39	Eccrine sweat gland
TBX3	T-box 3	Eccrine sweat gland
TESC	tescalcin	Eccrine sweat gland
TFCP2L1	transcription factor CP2-like 1	Eccrine sweat gland
TMEM213	transmembrane protein 213	Eccrine sweat gland
TMPRSS2	transmembrane protease, serine 2	Eccrine sweat gland
TPD52L1	tumor protein D52-like 1	Eccrine sweat gland
VTCN1	V-set domain containing T cell activation inhibitor 1	Eccrine sweat gland
WDR72	WD repeat domain 72	Eccrine sweat gland
ABCC11	ATP binding cassette subfamily C member 11	Apocrine gland
ABCC12	ATP binding cassette subfamily C member 12	Apocrine gland
ACSM1	acyl-CoA synthetase medium-chain family member 1	Apocrine gland
AKR1D1	aldo-keto reductase family 1, member D1	Apocrine gland
B3GAT1	beta-1,3-glucuronyltransferase 1	Apocrine gland
C6orf223	chromosome 6 open reading frame 223	Apocrine gland
CAPN13	calpain 13	Apocrine gland
CES1P1	carboxylesterase 1 pseudogene 1	Apocrine gland
CHST1	carbohydrate sulfotransferase 1	Apocrine gland
CXCL17	C-X-C motif chemokine ligand 17	Apocrine gland
DHRS2	dehydrogenase/reductase (SDR family) member 2	Apocrine gland
FCN2	ficolin 2	Apocrine gland
FIBCD1	fibrinogen C domain containing 1	Apocrine gland
GNMT	glycine N-methyltransferase	Apocrine gland
GSTM5	glutathione S-transferase mu 5	Apocrine gland
GUSB	glucuronidase beta	Apocrine gland
HPN	hepsin	Apocrine gland
KMO	kynurenine 3-monooxygenase (kynurenine 3-hydroxylase)	Apocrine gland
KYNU	kynureninase	Apocrine gland
LBP	lipopolysaccharide binding protein	Apocrine gland
LINC01511	long intergenic non-protein coding RNA 1511	Apocrine gland
NAT2	N-acetyltransferase 2 (arylamine N-acetyltransferase)	Apocrine gland
NLRP13	NLR family, pyrin domain containing 13	Apocrine gland
ST8SIA6-AS1	ST8SIA6 antisense RNA 1	Apocrine gland
UGT2B11	UDP glucuronosyltransferase family 2 member B11	Apocrine gland
ACER1	alkaline ceramidase 1	Keratinocyte differentiation
ALOXE3	arachidonate lipoxygenase 3	Keratinocyte differentiation
ANXA9	annexin A9	Keratinocyte differentiation
AQP9	aquaporin 9	Keratinocyte differentiation
ARG1	arginase 1	Keratinocyte differentiation
ASPRV1	aspartic peptidase, retroviral-like 1	Keratinocyte differentiation
BPIFC	BPI fold containing family C	Keratinocyte differentiation
BSPRY	B-box and SPRY domain containing	Keratinocyte differentiation
BTC	betacellulin	Keratinocyte differentiation
C1orf68	chromosome 1 open reading frame 68	Keratinocyte differentiation
CALML5	calmodulin like 5	Keratinocyte differentiation
CDC34	cell division cycle 34	Keratinocyte differentiation
CLIC3	chloride intracellular channel 3	Keratinocyte differentiation
CNFN	cornifelin	Keratinocyte differentiation
CRCT1	cysteine rich C-terminal 1	Keratinocyte differentiation
CSNK2A2	casein kinase 2 alpha 2	Keratinocyte differentiation
CYP4F22	cytochrome P450 family 4 subfamily F member 22	Keratinocyte differentiation
CYSRT1	cysteine rich tail 1	Keratinocyte differentiation
DEGS2	delta(4)-desaturase, sphingolipid 2	Keratinocyte differentiation
DMKN	dermokine	Keratinocyte differentiation
ELMOD1	ELMO domain containing 1	Keratinocyte differentiation
ELOVL7	ELOVL fatty acid elongase 7	Keratinocyte differentiation
EPHX3	epoxide hydrolase 3	Keratinocyte differentiation
ESYT3	extended synaptotagmin protein 3	Keratinocyte differentiation
FAM110A	family with sequence similarity 110 member A	Keratinocyte differentiation
FLG2	filaggrin family member 2	Keratinocyte differentiation
GJB5	gap junction protein beta 5	Keratinocyte differentiation
GLTP	glycolipid transfer protein	Keratinocyte differentiation
IL22RA1	interleukin 22 receptor subunit alpha 1	Keratinocyte differentiation
IL37	interleukin 37	Keratinocyte differentiation
KCTD4	potassium channel tetramerization domain containing 4	Keratinocyte differentiation
KLHL18	kelch like family member 18	Keratinocyte differentiation
KLK5	kallikrein related peptidase 5	Keratinocyte differentiation
KLK7	kallikrein related peptidase 7	Keratinocyte differentiation
KRT23	keratin 23	Keratinocyte differentiation
KRT78	keratin 78	Keratinocyte differentiation
KRT80	keratin 80	Keratinocyte differentiation
KRTDAP	keratinocyte differentiation associated protein	Keratinocyte differentiation
LCE1B	late cornified envelope 1B	Keratinocyte differentiation
LCE2B	late cornified envelope 2B	Keratinocyte differentiation
LINC00302	long intergenic non-protein coding RNA 302	Keratinocyte differentiation
LOR	loricrin	Keratinocyte differentiation
LY6G6C	lymphocyte antigen 6 complex, locus G6C	Keratinocyte differentiation
LYNX1	Ly6/neurotoxin 1	Keratinocyte differentiation
LYPD5	LY6/PLAUR domain containing 5	Keratinocyte differentiation
MAP1LC3A	microtubule associated protein 1 light chain 3 alpha	Keratinocyte differentiation
MAP3K9	mitogen-activated protein kinase kinase kinase 9	Keratinocyte differentiation
MARCH3	membrane associated ring-CH-type finger 3	Keratinocyte differentiation
MFSD5	major facilitator superfamily domain containing 5	Keratinocyte differentiation
MPZL3	myelin protein zero like 3	Keratinocyte differentiation
NFE2	nuclear factor, erythroid 2	Keratinocyte differentiation
NLRP10	NLR family, pyrin domain containing 10	Keratinocyte differentiation
PCSK6	proprotein convertase subtilisin/kexin type 6	Keratinocyte differentiation
PDLIM2	PDZ and LIM domain 2	Keratinocyte differentiation
PLCXD1	phosphatidylinositol specific phospholipase C X domain containing 1	Keratinocyte differentiation
PRDM1	PR domain 1	Keratinocyte differentiation
PRSS8	protease, serine 8	Keratinocyte differentiation
PTGER3	prostaglandin E receptor 3	Keratinocyte differentiation
RAB11FIP1	RAB11 family interacting protein 1 (class I)	Keratinocyte differentiation
SBSN	suprabasin	Keratinocyte differentiation
SDR9C7	short chain dehydrogenase/reductase family 9C, member 7	Keratinocyte differentiation
SERPINA12	serpin family A member 12	Keratinocyte differentiation
SLC46A2	solute carrier family 46 member 2	Keratinocyte differentiation
SLURP1	secreted LY6/PLAUR domain containing 1	Keratinocyte differentiation
SPAG1	sperm associated antigen 1	Keratinocyte differentiation
SRPK1	SRSF protein kinase 1	Keratinocyte differentiation
STK10	serine/threonine kinase 10	Keratinocyte differentiation
SULT2B1	sulfotransferase family 2B member 1	Keratinocyte differentiation
TACSTD2	tumor-associated calcium signal transducer 2	Keratinocyte differentiation
TGM1	transglutaminase 1	Keratinocyte differentiation
TMEM125	transmembrane protein 125	Keratinocyte differentiation
TMEM86A	transmembrane protein 86A	Keratinocyte differentiation
TMPRSS13	transmembrane protease, serine 13	Keratinocyte differentiation
TPRG1	tumor protein p63 regulated 1	Keratinocyte differentiation
UBASH3B	ubiquitin associated and SH3 domain containing B	Keratinocyte differentiation
USP32	ubiquitin specific peptidase 32	Keratinocyte differentiation
WFDC5	WAP four-disulfide core domain 5	Keratinocyte differentiation
XKRX	XK related, X-linked	Keratinocyte differentiation
DEFB4A	defensin beta 4A	Keratinocyte (subset)
PI3	peptidase inhibitor 3	Keratinocyte (subset)
S100A7	S100 calcium binding protein A7	Keratinocyte (subset)
S100A7A	S100 calcium binding protein A7A	Keratinocyte (subset)
S100A8	S100 calcium binding protein A8	Keratinocyte (subset)
S100A9	S100 calcium binding protein A9	Keratinocyte (subset)
SPRR2A	small proline rich protein 2A	Keratinocyte (subset)
CA14	carbonic anhydrase 14	Melanocyte
DCT	dopachrome tautomerase	Melanocyte
GPR143	G protein-coupled receptor 143	Melanocyte
MLANA	melan-A	Melanocyte
PMEL	premelanosome protein	Melanocyte
TYR	tyrosinase	Melanocyte
TYRP1	tyrosinase-related protein 1	Melanocyte
ADAMTS2	ADAM metallopeptidase with thrombospondin type 1 motif 2	Fibroblast
ADAMTSL1	ADAMTS like 1	Fibroblast
AEBP1	AE binding protein 1	Fibroblast
ALDH1L2	aldehyde dehydrogenase 1 family member L2	Fibroblast
ANGPTL1	angiopoietin like 1	Fibroblast
ANGPTL2	angiopoietin like 2	Fibroblast
ANK2	ankyrin 2, neuronal	Fibroblast
ANXA5	annexin A5	Fibroblast
ARF4	ADP ribosylation factor 4	Fibroblast
BST1	bone marrow stromal cell antigen 1	Fibroblast
C1QTNF2	C1q and tumor necrosis factor related protein 2	Fibroblast
C1QTNF6	C1q and tumor necrosis factor related protein 6	Fibroblast
C1S	complement component 1, s subcomponent	Fibroblast
CALU	calumenin	Fibroblast
CCDC80	coiled-coil domain containing 80	Fibroblast
CD276	CD276 molecule	Fibroblast
CD99	CD99 molecule	Fibroblast
CERCAM	cerebral endothelial cell adhesion molecule	Fibroblast
CFD	complement factor D (adipsin)	Fibroblast
CFH	complement factor H	Fibroblast
CHRDL1	chordin-like 1	Fibroblast
CMTM3	CKLF like MARVEL transmembrane domain containing 3	Fibroblast
COL12A1	collagen type XII alpha 1	Fibroblast
COL14A1	collagen type XIV alpha 1	Fibroblast
COL1A1	collagen type I alpha 1	Fibroblast
COL1A2	collagen type I alpha 2	Fibroblast
COL3A1	collagen type III alpha 1	Fibroblast
COL5A1	collagen type V alpha 1	Fibroblast
COL5A2	collagen type V alpha 2	Fibroblast
COL6A1	collagen type VI alpha 1	Fibroblast
COL6A2	collagen type VI alpha 2	Fibroblast
COL6A3	collagen type VI alpha 3	Fibroblast
COL8A2	collagen type VIII alpha 2	Fibroblast
COPZ2	coatomer protein complex subunit zeta 2	Fibroblast
CPQ	carboxypeptidase Q	Fibroblast
CPZ	carboxypeptidase Z	Fibroblast
CREB3L1	cAMP responsive element binding protein 3-like 1	Fibroblast
CTHRC1	collagen triple helix repeat containing 1	Fibroblast
CTSK	cathepsin K	Fibroblast
DCN	decorin	Fibroblast
DFNA5	DFNA5, deafness associated tumor suppressor	Fibroblast
DPP4	dipeptidyl peptidase 4	Fibroblast
DPT	dermatopontin	Fibroblast
EFEMP2	EGF containing fibulin-like extracellular matrix protein 2	Fibroblast
ELN	elastin	Fibroblast
EMILIN1	elastin microfibril interfacer 1	Fibroblast
EMILIN2	elastin microfibril interfacer 2	Fibroblast
EMP3	epithelial membrane protein 3	Fibroblast
EPB41L3	erythrocyte membrane protein band 4.1 like 3	Fibroblast
FAM109B	family with sequence similarity 109 member B	Fibroblast
FAM198A	family with sequence similarity 198 member A	Fibroblast
FBLN1	fibulin 1	Fibroblast
FBLN2	fibulin 2	Fibroblast
FBN1	fibrillin 1	Fibroblast
FEZ1	fasciculation and elongation protein zeta 1	Fibroblast
FKBP7	FK506 binding protein 7	Fibroblast
FN1	fibronectin 1	Fibroblast
FSTL1	follistatin like 1	Fibroblast
FUCA2	fucosidase, alpha-L- 2, plasma	Fibroblast
GALNT16	polypeptide N-acetylgalactosaminyltransferase 16	Fibroblast
GLIPR2	GLI pathogenesis related 2	Fibroblast
GPX8	glutathione peroxidase 8 (putative)	Fibroblast
GSN	gelsolin	Fibroblast
HTRA1	HtrA serine peptidase 1	Fibroblast
IGDCC4	immunoglobulin superfamily, DCC subclass, member 4	Fibroblast
IL17D	interleukin 17D	Fibroblast
ISLR	immunoglobulin superfamily containing leucine-rich repeat	Fibroblast
ITGA11	integrin subunit alpha 11	Fibroblast
ITIH5	inter-alpha-trypsin inhibitor heavy chain family member 5	Fibroblast
KAZALD1	Kazal type serine peptidase inhibitor domain 1	Fibroblast
KDELR3	KDEL endoplasmic reticulum protein retention receptor 3	Fibroblast
LIPC	lipase C, hepatic type	Fibroblast
LOX	lysyl oxidase	Fibroblast
LOXL1	lysyl oxidase like 1	Fibroblast
LRP1	LDL receptor related protein 1	Fibroblast
LTBP1	latent transforming growth factor beta binding protein 1	Fibroblast
LUM	lumican	Fibroblast
MAGED1	MAGE family member D1	Fibroblast
MAGEH1	MAGE family member H1	Fibroblast
MARVELD1	MARVEL domain containing 1	Fibroblast
MASP1	mannan binding lectin serine peptidase 1	Fibroblast
MFAP4	microfibrillar associated protein 4	Fibroblast
MFAP5	microfibrillar associated protein 5	Fibroblast
MGP	matrix Gla protein	Fibroblast
MMP2	matrix metallopeptidase 2	Fibroblast
MMP27	matrix metallopeptidase 27	Fibroblast
MRC2	mannose receptor C type 2	Fibroblast
NAP1L3	nucleosome assembly protein 1 like 3	Fibroblast
OAF	out at first homolog	Fibroblast
OLFML1	olfactomedin like 1	Fibroblast
OLFML2B	olfactomedin like 2B	Fibroblast
OMD	osteomodulin	Fibroblast
P3H1	prolyl 3-hydroxylase 1	Fibroblast
P3H3	prolyl 3-hydroxylase 3	Fibroblast
PAM	peptidylglycine alpha-amidating monooxygenase	Fibroblast
PCOLCE	procollagen C-endopeptidase enhancer	Fibroblast
PDGFD	platelet derived growth factor D	Fibroblast
PDGFRA	platelet derived growth factor receptor alpha	Fibroblast
PDGFRB	platelet derived growth factor receptor beta	Fibroblast
PDGFRL	platelet derived growth factor receptor like	Fibroblast
PDIA5	protein disulfide isomerase family A member 5	Fibroblast
PI16	peptidase inhibitor 16	Fibroblast
PIEZO2	piezo type mechanosensitive ion channel component 2	Fibroblast
PLAC9	placenta specific 9	Fibroblast
PLPP3	phospholipid phosphatase 3	Fibroblast
PMP22	peripheral myelin protein 22	Fibroblast
PODN	podocan	Fibroblast
PPIC	peptidylprolyl isomerase C	Fibroblast
PRRG3	proline rich Gla (G-carboxyglutamic acid) 3 (transmembrane)	Fibroblast
PTGFR	prostaglandin F receptor	Fibroblast
RASSF2	Ras association domain family member 2	Fibroblast
RCN3	reticulocalbin 3	Fibroblast
RECK	reversion inducing cysteine rich protein with kazal motifs	Fibroblast
S100A4	S100 calcium binding protein A4	Fibroblast
S100A6	S100 calcium binding protein A6	Fibroblast
SCARA5	scavenger receptor class A member 5	Fibroblast
SERPINF1	sserpin family F member 1	Fibroblast
SFRP2	secreted frizzled-related protein 2	Fibroblast
SLC2A10	solute carrier family 2 member 10	Fibroblast
SLIT3	slit guidance ligand 3	Fibroblast
SPARC	secreted protein acidic and cysteine rich	Fibroblast
SSC5D	scavenger receptor cysteine rich family, 5 domains	Fibroblast
SVEP1	sushi, von Willebrand factor type A, EGF and pentraxin domain containing 1	Fibroblast
THY1	Thy-1 cell surface antigen	Fibroblast
TIMP2	TIMP metallopeptidase inhibitor 2	Fibroblast
TMEM119	transmembrane protein 119	Fibroblast
TPST1	tyrosylprotein sulfotransferase 1	Fibroblast
VCAN	versican	Fibroblast
VGLL3	vestigial like family member 3	Fibroblast
WISP2	WNT1 inducible signaling pathway protein 2	Fibroblast
XPNPEP2	X-prolyl aminopeptidase (aminopeptidase P) 2, membrane-bound	Fibroblast
ZNF469	zinc finger protein 469	Fibroblast
A2M-AS1	A2M antisense RNA 1 (head to head)	Endothelium
ADGRF5	adhesion G protein-coupled receptor F5	Endothelium
ADGRL4	adhesion G protein-coupled receptor L4	Endothelium
ARAP3	ArfGAP with RhoGAP domain, ankyrin repeat and PH domain 3	Endothelium
C10orf128	chromosome 10 open reading frame 128	Endothelium
CCM2L	CCM2 like scaffolding protein	Endothelium
CD93	CD93 molecule	Endothelium
CHN1	chimerin 1	Endothelium
CYYR1	cysteine/tyrosine-rich 1	Endothelium
EBF1	early B-cell factor 1	Endothelium
EBF3	early B-cell factor 3	Endothelium
ECSCR	endothelial cell surface expressed chemotaxis and apoptosis regulator	Endothelium
EPS8	epidermal growth factor receptor pathway substrate 8	Endothelium
ERG	v-ets avian erythroblastosis virus E26 oncogene homolog	Endothelium
FAM162B	family with sequence similarity 162 member B	Endothelium
FLI1	Fli-1 proto-oncogene, ETS transcription factor	Endothelium
GIMAP1	GTPase, IMAP family member 1	Endothelium
GIMAP4	GTPase, IMAP family member 4	Endothelium
GIMAP6	GTPase, IMAP family member 6	Endothelium
GNG11	G protein subunit gamma 11	Endothelium
GUCY1B3	guanylate cyclase 1, soluble, beta 3	Endothelium
ICAM2	intercellular adhesion molecule 2	Endothelium
JAM2	junctional adhesion molecule 2	Endothelium
LIN7A	lin-7 homolog A, crumbs cell polarity complex component	Endothelium
MECOM	MDS1 and EVI1 complex locus	Endothelium
MEF2C	myocyte enhancer factor 2C	Endothelium
MEOX2	mesenchyme homeobox 2	Endothelium
NR2F2	nuclear receptor subfamily 2 group F member 2	Endothelium
PLVAP	plasmalemma vesicle associated protein	Endothelium
PTPRB	protein tyrosine phosphatase, receptor type B	Endothelium
RASIP1	Ras interacting protein 1	Endothelium
ROBO4	roundabout guidance receptor 4	Endothelium
SHANK3	SH3 and multiple ankyrin repeat domains 3	Endothelium
SHE	Src homology 2 domain containing E	Endothelium
SPARCL1	SPARC like 1	Endothelium
TAL1	T-cell acute lymphocytic leukemia 1	Endothelium
TEK	TEK receptor tyrosine kinase	Endothelium
TIE1	tyrosine kinase with immunoglobulin like and EGF like domains 1	Endothelium
TSPAN7	tetraspanin 7	Endothelium
VWF	von Willebrand factor	Endothelium
ACTA2	actin, alpha 2, smooth muscle, aorta	Smooth muscle
ACTG2	actin, gamma 2, smooth muscle, enteric	Smooth muscle
ALDH1A2	aldehyde dehydrogenase 1 family member A2	Smooth muscle
ALDH1B1	aldehyde dehydrogenase 1 family member B1	Smooth muscle
ASB2	ankyrin repeat and SOCS box containing 2	Smooth muscle
CARMN	cardiac mesoderm enhancer-associated non-coding RNA	Smooth muscle
CASQ2	calsequestrin 2	Smooth muscle
CFL2	cofilin 2	Smooth muscle
CNN1	calponin 1	Smooth muscle
CSRP1	cysteine and glycine rich protein 1	Smooth muscle
DACT3	dishevelled-binding antagonist of beta-catenin 3	Smooth muscle
DES	desmin	Smooth muscle
DTNA	dystrobrevin alpha	Smooth muscle
FILIP1	filamin A interacting protein 1	Smooth muscle
FLNC	filamin C	Smooth muscle
HSD17B6	hydroxysteroid (17-beta) dehydrogenase 6	Smooth muscle
ITGA8	integrin subunit alpha 8	Smooth muscle
JPH2	junctophilin 2	Smooth muscle
KCNMA1	potassium calcium-activated channel subfamily M alpha 1	Smooth muscle
KCNMB1	potassium calcium-activated channel subfamily M regulatory beta subunit 1	Smooth muscle
LMOD1	leiomodin 1	Smooth muscle
MBNL1-AS1	MBNL1 antisense RNA 1	Smooth muscle
MRVI1	murine retrovirus integration site 1 homolog	Smooth muscle
MSRB3	methionine sulfoxide reductase B3	Smooth muscle
MYH11	myosin, heavy chain 11, smooth muscle	Smooth muscle
MYL9	myosin light chain 9	Smooth muscle
MYLK	myosin light chain kinase	Smooth muscle
MYOCD	myocardin	Smooth muscle
P2RX1	purinergic receptor P2X 1	Smooth muscle
PCP4	Purkinje cell protein 4	Smooth muscle
PDLIM3	PDZ and LIM domain 3	Smooth muscle
PGM5	phosphoglucomutase 5	Smooth muscle
PLN	phospholamban	Smooth muscle
PPP1R14A	protein phosphatase 1 regulatory inhibitor subunit 14A	Smooth muscle
PRKG1	protein kinase, cGMP-dependent, type I	Smooth muscle
PRUNE2	prune homolog 2 (Drosophila)	Smooth muscle
RAB9B	RAB9B, member RAS oncogene family	Smooth muscle
RASL12	RAS like family 12	Smooth muscle
RBPMS2	RNA binding protein with multiple splicing 2	Smooth muscle
SCUBE3	signal peptide, CUB domain and EGF like domain containing 3	Smooth muscle
SORBS2	sorbin and SH3 domain containing 2	Smooth muscle
SYNM	synemin	Smooth muscle
SYNPO2	synaptopodin 2	Smooth muscle
TAGLN	transgelin	Smooth muscle
TMOD1	tropomodulin 1	Smooth muscle
TPM1	tropomyosin 1 (alpha)	Smooth muscle
TPM2	tropomyosin 2 (beta)	Smooth muscle
WFDC1	WAP four-disulfide core domain 1	Smooth muscle
WIPF3	WAS/WASL interacting protein family member 3	Smooth muscle
ACTA1	actin, alpha 1, skeletal muscle	Skeletal muscle
ACTN2	actinin alpha 2	Skeletal muscle
ACTN3	actinin alpha 3 (gene/pseudogene)	Skeletal muscle
AMPD1	adenosine monophosphate deaminase 1	Skeletal muscle
APOBEC2	apolipoprotein B mRNA editing enzyme catalytic subunit 2	Skeletal muscle
ASB5	ankyrin repeat and SOCS box containing 5	Skeletal muscle
ATP2A1	ATPase sarcoplasmic/endoplasmic reticulum Ca2+ transporting 1	Skeletal muscle
ATP2A1-AS1	ATP2A1 antisense RNA 1	Skeletal muscle
C10orf71	chromosome 10 open reading frame 71	Skeletal muscle
CA3	carbonic anhydrase 3	Skeletal muscle
CACNA1S	calcium voltage-gated channel subunit alpha1 S	Skeletal muscle
CACNG1	calcium voltage-gated channel auxiliary subunit gamma 1	Skeletal muscle
CASQ1	calsequestrin 1	Skeletal muscle
CKM	creatine kinase, M-type	Skeletal muscle
COX6A2	cytochrome c oxidase subunit 6A2	Skeletal muscle
CSRP3	cysteine and glycine rich protein 3	Skeletal muscle
DHRS7C	dehydrogenase/reductase (SDR family) member 7C	Skeletal muscle
DUSP26	dual specificity phosphatase 26 (putative)	Skeletal muscle
ENO3	enolase 3 (beta, muscle)	Skeletal muscle
FBP2	fructose-bisphosphatase 2	Skeletal muscle
HFE2	hemochromatosis type 2 (juvenile)	Skeletal muscle
IDI2	isopentenyl-diphosphate delta isomerase 2	Skeletal muscle
JSRP1	junctional sarcoplasmic reticulum protein 1	Skeletal muscle
KLHL40	kelch like family member 40	Skeletal muscle
KLHL41	kelch like family member 41	Skeletal muscle
LMOD2	leiomodin 2	Skeletal muscle
LMOD3	leiomodin 3	Skeletal muscle
MB	myoglobin	Skeletal muscle
MIR1-1HG	MIR1-1 host gene	Skeletal muscle
MYBPC1	myosin binding protein C, slow type	Skeletal muscle
MYBPC2	myosin binding protein C, fast type	Skeletal muscle
MYH1	myosin, heavy chain 1, skeletal muscle, adult	Skeletal muscle
MYH2	myosin, heavy chain 2, skeletal muscle, adult	Skeletal muscle
MYH7	myosin, heavy chain 7, cardiac muscle, beta	Skeletal muscle
MYL1	myosin light chain 1	Skeletal muscle
MYL2	myosin light chain 2	Skeletal muscle
MYL3	myosin light chain 3	Skeletal muscle
MYLK2	myosin light chain kinase 2	Skeletal muscle
MYLPF	myosin light chain, phosphorylatable, fast skeletal muscle	Skeletal muscle
MYOT	myotilin	Skeletal muscle
MYOZ1	myozenin 1	Skeletal muscle
MYOZ2	myozenin 2	Skeletal muscle
NEB	nebulin	Skeletal muscle
NMRK2	nicotinamide riboside kinase 2	Skeletal muscle
NRAP	nebulin related anchoring protein	Skeletal muscle
PPP1R3A	protein phosphatase 1 regulatory subunit 3A	Skeletal muscle
PYGM	phosphorylase, glycogen, muscle	Skeletal muscle
RPL3L	ribosomal protein L3 like	Skeletal muscle
SLN	sarcolipin	Skeletal muscle
SMCO1	single-pass membrane protein with coiled-coil domains 1	Skeletal muscle
SMPX	small muscle protein, X-linked	Skeletal muscle
SMYD1	SET and MYND domain containing 1	Skeletal muscle
STAC3	SH3 and cysteine rich domain 3	Skeletal muscle
SYNPO2L	synaptopodin 2 like	Skeletal muscle
TCAP	titin-cap	Skeletal muscle
TMOD4	tropomodulin 4	Skeletal muscle
TNNC2	troponin C2, fast skeletal type	Skeletal muscle
TNNI1	troponin I1, slow skeletal type	Skeletal muscle
TRDN	triadin	Skeletal muscle
TRIM54	tripartite motif containing 54	Skeletal muscle
TTN	titin	Skeletal muscle
TTN-AS1	TTN antisense RNA 1	Skeletal muscle
UNC45B	unc-45 myosin chaperone B	Skeletal muscle
XIRP2	xin actin binding repeat containing 2	Skeletal muscle
ACVR1C	activin A receptor type 1C	Adipocyte
ADIPOQ	adiponectin, C1Q and collagen domain containing	Adipocyte
AGPAT2	1-acylglycerol-3-phosphate O-acyltransferase 2	Adipocyte
AIFM2	apoptosis inducing factor, mitochondria associated 2	Adipocyte
CDO1	cysteine dioxygenase type 1	Adipocyte
CIDEC	cell death inducing DFFA like effector c	Adipocyte
FZD4	frizzled class receptor 4	Adipocyte
GPAM	glycerol-3-phosphate acyltransferase, mitochondrial	Adipocyte
GPD1	glycerol-3-phosphate dehydrogenase 1	Adipocyte
GYG2	glycogenin 2	Adipocyte
HEPACAM	hepatic and glial cell adhesion molecule	Adipocyte
HRASLS5	HRAS like suppressor family member 5	Adipocyte
LGALS12	lectin, galactoside binding soluble 12	Adipocyte
LIPE	lipase E, hormone sensitive type	Adipocyte
LPL	lipoprotein lipase	Adipocyte
MARC1	mitochondrial amidoxime reducing component 1	Adipocyte
MRAP	melanocortin 2 receptor accessory protein	Adipocyte
NAT8L	N-acetyltransferase 8 like	Adipocyte
PCK1	phosphoenolpyruvate carboxykinase 1	Adipocyte
PDE3B	phosphodiesterase 3B	Adipocyte
PLA2G16	phospholipase A2 group XVI	Adipocyte
PLIN1	perilipin 1	Adipocyte
PLIN4	perilipin 4	Adipocyte
PPP1R1A	protein phosphatase 1 regulatory inhibitor subunit 1A	Adipocyte
PRKAR2B	protein kinase cAMP-dependent type II regulatory subunit beta	Adipocyte
RBP4	retinol binding protein 4	Adipocyte
SCD	stearoyl-CoA desaturase (delta-9-desaturase)	Adipocyte
SLC19A3	solute carrier family 19 member 3	Adipocyte
TIMP4	TIMP metallopeptidase inhibitor 4	Adipocyte
TUSC5	tumor suppressor candidate 5	Adipocyte
AIF1	allograft inflammatory factor 1	Macrophage / DC
ALOX5AP	arachidonate 5-lipoxygenase activating protein	Macrophage / DC
ARRB2	arrestin beta 2	Macrophage / DC
BCAT1	branched chain amino acid transaminase 1	Macrophage / DC
C1QA	complement component 1, q subcomponent, A chain	Macrophage / DC
C1QB	complement component 1, q subcomponent, B chain	Macrophage / DC
C1QC	complement component 1, q subcomponent, C chain	Macrophage / DC
C3AR1	complement component 3a receptor 1	Macrophage / DC
CD14	CD14 molecule	Macrophage / DC
CD163	CD163 molecule	Macrophage / DC
CD209	CD209 molecule	Macrophage / DC
CD53	CD53 molecule	Macrophage / DC
CD84	CD84 molecule	Macrophage / DC
CSF1R	colony stimulating factor 1 receptor	Macrophage / DC
CTSS	cathepsin S	Macrophage / DC
CYBB	cytochrome b-245, beta polypeptide	Macrophage / DC
CYTH4	cytohesin 4	Macrophage / DC
DOCK2	dedicator of cytokinesis 2	Macrophage / DC
DOK2	docking protein 2	Macrophage / DC
F13A1	coagulation factor XIII A chain	Macrophage / DC
FCER1G	Fc fragment of IgE receptor Ig	Macrophage / DC
FCGR2A	Fc fragment of IgG receptor IIa	Macrophage / DC
FCGR2B	Fc fragment of IgG receptor IIb	Macrophage / DC
FOLR2	folate receptor 2 (fetal)	Macrophage / DC
GPR34	G protein-coupled receptor 34	Macrophage / DC
HAVCR2	hepatitis A virus cellular receptor 2	Macrophage / DC
HCK	HCK proto-oncogene, Src family tyrosine kinase	Macrophage / DC
IL10RA	interleukin 10 receptor subunit alpha	Macrophage / DC
ITGAM	integrin subunit alpha M	Macrophage / DC
ITGB2	integrin subunit beta 2	Macrophage / DC
LAIR1	leukocyte associated immunoglobulin like receptor 1	Macrophage / DC
LAPTM5	lysosomal protein transmembrane 5	Macrophage / DC
LCP2	lymphocyte cytosolic protein 2	Macrophage / DC
LILRB4	leukocyte immunoglobulin like receptor B4	Macrophage / DC
LILRB5	leukocyte immunoglobulin like receptor B5	Macrophage / DC
MARCO	macrophage receptor with collagenous structure	Macrophage / DC
MS4A14	membrane spanning 4-domains A14	Macrophage / DC
MS4A4A	membrane spanning 4-domains A4A	Macrophage / DC
MS4A6A	membrane spanning 4-domains A6A	Macrophage / DC
MS4A7	membrane spanning 4-domains A7	Macrophage / DC
MSR1	macrophage scavenger receptor 1	Macrophage / DC
NCF4	neutrophil cytosolic factor 4	Macrophage / DC
RNASE1	ribonuclease A family member 1, pancreatic	Macrophage / DC
SIGLEC1	sialic acid binding Ig like lectin 1	Macrophage / DC
SLCO2B1	solute carrier organic anion transporter family member 2B1	Macrophage / DC
THEMIS2	thymocyte selection associated family member 2	Macrophage / DC
TLR8	toll like receptor 8	Macrophage / DC
TYROBP	TYRO protein tyrosine kinase binding protein	Macrophage / DC
VSIG4	V-set and immunoglobulin domain containing 4	Macrophage / DC
CD2	CD2 molecule	T cell
CD247	CD247 molecule	T cell
CD3D	CD3d molecule	T cell
CD3G	CD3g molecule	T cell
CD48	CD48 molecule	T cell
CD8A	CD8a molecule	T cell
EOMES	eomesodermin	T cell
FYB	FYN binding protein	T cell
GZMA	granzyme A	T cell
GZMK	granzyme K	T cell
IL7R	interleukin 7 receptor	T cell
LCK	LCK proto-oncogene, Src family tyrosine kinase	T cell
PTPRC	protein tyrosine phosphatase, receptor type C	T cell
SCML4	sex comb on midleg-like 4 (Drosophila)	T cell
SPOCK2	sparc/osteonectin, cwcv and kazal-like domains proteoglycan (testican) 2	T cell
THEMIS	thymocyte selection associated	T cell
TRAT1	T cell receptor associated transmembrane adaptor 1	T cell
BTK	Bruton tyrosine kinase	FcεR signalling
GATA2	GATA binding protein 2	FcεR signalling
HDC	histidine decarboxylase	FcεR signalling
LAT2	linker for activation of T-cells family member 2	FcεR signalling
MS4A2	membrane spanning 4-domains A2	FcεR signalling
RGS13	regulator of G-protein signaling 13	FcεR signalling
SIGLEC17P	sialic acid binding Ig like lectin 17, pseudogene	FcεR signalling
IGHA1	immunoglobulin heavy constant alpha 1	Plasma cell
IGHV3-23	immunoglobulin heavy variable 3-23	Plasma cell
IGKV1-17	immunoglobulin kappa variable 1-17	Plasma cell
IGKV4-1	immunoglobulin kappa variable 4-1	Plasma cell
IGLC2	immunoglobulin lambda constant 2 (Kern-Oz- marker)	Plasma cell
JCHAIN	joining chain of multimeric IgA and IgM	Plasma cell
MZB1	marginal zone B and B1 cell specific protein	Plasma cell
CMPK2	cytidine/uridine monophosphate kinase 2	IFN
CXCL10	C-X-C motif chemokine ligand 10	IFN
CXCL11	C-X-C motif chemokine ligand 11	IFN
CXCL9	C-X-C motif chemokine ligand 9	IFN
DTX3L	deltex 3 like, E3 ubiquitin ligase	IFN
EPSTI1	epithelial stromal interaction 1 (breast)	IFN
GBP1	guanylate binding protein 1	IFN
HERC6	HECT and RLD domain containing E3 ubiquitin protein ligase family member 6	IFN
IFI44	interferon induced protein 44	IFN
IFI44L	interferon induced protein 44 like	IFN
IFI6	interferon alpha inducible protein 6	IFN
IFIT3	interferon induced protein with tetratricopeptide repeats 3	IFN
ISG15	ISG15 ubiquitin-like modifier	IFN
MX1	MX dynamin like GTPase 1	IFN
OAS2	2'-5'-oligoadenylate synthetase 2	IFN
OAS3	2'-5'-oligoadenylate synthetase 3	IFN
ODF3B	outer dense fiber of sperm tails 3B	IFN
PARP14	poly(ADP-ribose) polymerase family member 14	IFN
PARP9	poly(ADP-ribose) polymerase family member 9	IFN
RSAD2	radical S-adenosyl methionine domain containing 2	IFN
STAT1	signal transducer and activator of transcription 1	IFN
XAF1	XIAP associated factor 1	IFN
ANLN	anillin actin binding protein	Cell cycle (S/M phase)
ASPM	abnormal spindle microtubule assembly	Cell cycle (S/M phase)
AURKA	aurora kinase A	Cell cycle (S/M phase)
AURKB	aurora kinase B	Cell cycle (S/M phase)
BUB1	BUB1 mitotic checkpoint serine/threonine kinase	Cell cycle (S/M phase)
BUB1B	BUB1 mitotic checkpoint serine/threonine kinase B	Cell cycle (S/M phase)
CASC5	cancer susceptibility candidate 5	Cell cycle (S/M phase)
CCNA2	cyclin A2	Cell cycle (S/M phase)
CCNB1	cyclin B1	Cell cycle (S/M phase)
CCNB2	cyclin B2	Cell cycle (S/M phase)
CDC20	cell division cycle 20	Cell cycle (S/M phase)
CDCA3	cell division cycle associated 3	Cell cycle (S/M phase)
CDCA5	cell division cycle associated 5	Cell cycle (S/M phase)
CDCA8	cell division cycle associated 8	Cell cycle (S/M phase)
CDK1	cyclin-dependent kinase 1	Cell cycle (S/M phase)
CDKN3	cyclin-dependent kinase inhibitor 3	Cell cycle (S/M phase)
CENPA	centromere protein A	Cell cycle (S/M phase)
CENPE	centromere protein E	Cell cycle (S/M phase)
CENPF	centromere protein F	Cell cycle (S/M phase)
CENPK	centromere protein K	Cell cycle (S/M phase)
CENPW	centromere protein W	Cell cycle (S/M phase)
CEP55	centrosomal protein 55	Cell cycle (S/M phase)
CKS2	CDC28 protein kinase regulatory subunit 2	Cell cycle (S/M phase)
DEPDC1	DEP domain containing 1	Cell cycle (S/M phase)
DLGAP5	discs large homolog associated protein 5	Cell cycle (S/M phase)
DTL	denticleless E3 ubiquitin protein ligase homolog	Cell cycle (S/M phase)
E2F7	E2F transcription factor 7	Cell cycle (S/M phase)
ECT2	epithelial cell transforming 2	Cell cycle (S/M phase)
GINS1	GINS complex subunit 1	Cell cycle (S/M phase)
GINS2	GINS complex subunit 2	Cell cycle (S/M phase)
HELLS	helicase, lymphoid-specific	Cell cycle (S/M phase)
HMMR	hyaluronan mediated motility receptor	Cell cycle (S/M phase)
KIAA0101	KIAA0101	Cell cycle (S/M phase)
KIF11	kinesin family member 11	Cell cycle (S/M phase)
KIF14	kinesin family member 14	Cell cycle (S/M phase)
KIF18B	kinesin family member 18B	Cell cycle (S/M phase)
KIF20A	kinesin family member 20A	Cell cycle (S/M phase)
KIF23	kinesin family member 23	Cell cycle (S/M phase)
KIF2C	kinesin family member 2C	Cell cycle (S/M phase)
KIF4A	kinesin family member 4A	Cell cycle (S/M phase)
MCM2	minichromosome maintenance complex component 2	Cell cycle (S/M phase)
MELK	maternal embryonic leucine zipper kinase	Cell cycle (S/M phase)
MKI67	marker of proliferation Ki-67	Cell cycle (S/M phase)
NCAPG	non-SMC condensin I complex subunit G	Cell cycle (S/M phase)
NDC80	NDC80 kinetochore complex component	Cell cycle (S/M phase)
NEK2	NIMA related kinase 2	Cell cycle (S/M phase)
NUF2	NUF2, NDC80 kinetochore complex component	Cell cycle (S/M phase)
NUSAP1	nucleolar and spindle associated protein 1	Cell cycle (S/M phase)
OIP5	Opa interacting protein 5	Cell cycle (S/M phase)
PBK	PDZ binding kinase	Cell cycle (S/M phase)
PCNA	proliferating cell nuclear antigen	Cell cycle (S/M phase)
PRC1	protein regulator of cytokinesis 1	Cell cycle (S/M phase)
PTTG1	pituitary tumor-transforming 1	Cell cycle (S/M phase)
RACGAP1	Rac GTPase activating protein 1	Cell cycle (S/M phase)
RAD51AP1	RAD51 associated protein 1	Cell cycle (S/M phase)
RRM2	ribonucleotide reductase regulatory subunit M2	Cell cycle (S/M phase)
SPAG5	sperm associated antigen 5	Cell cycle (S/M phase)
TK1	thymidine kinase 1	Cell cycle (S/M phase)
TOP2A	topoisomerase (DNA) II alpha	Cell cycle (S/M phase)
TPX2	TPX2, microtubule-associated	Cell cycle (S/M phase)
TTK	TTK protein kinase	Cell cycle (S/M phase)
TYMS	thymidylate synthetase	Cell cycle (S/M phase)
UBE2C	ubiquitin conjugating enzyme E2 C	Cell cycle (S/M phase)
ZNF367	zinc finger protein 367	Cell cycle (S/M phase)
ZWINT	ZW10 interacting kinetochore protein	Cell cycle (S/M phase)
CIART	circadian associated repressor of transcription	Circadian clock
CRY2	cryptochrome circadian clock 2	Circadian clock
DBP	D site of albumin promoter (albumin D-box) binding protein	Circadian clock
NR1D1	nuclear receptor subfamily 1 group D member 1	Circadian clock
NR1D2	nuclear receptor subfamily 1 group D member 2	Circadian clock
PER1	period circadian clock 1	Circadian clock
PER3	period circadian clock 3	Circadian clock
TEF	thyrotrophic embryonic factor	Circadian clock
DDX3Y	DEAD-box helicase 3, Y-linked	Y-chromosome
EIF1AY	eukaryotic translation initiation factor 1A, Y-linked	Y-chromosome
KDM5D	lysine demethylase 5D	Y-chromosome
NLGN4Y	neuroligin 4, Y-linked	Y-chromosome
PRKY	protein kinase, Y-linked, pseudogene	Y-chromosome
RNASEH2CP1	ribonuclease H2 subunit C pseudogene 1	Y-chromosome
RPS4Y1	ribosomal protein S4, Y-linked 1	Y-chromosome
TTTY14	testis-specific transcript, Y-linked 14 (non-protein coding)	Y-chromosome
TTTY15	testis-specific transcript, Y-linked 15 (non-protein coding)	Y-chromosome
TXLNGY	taxilin gamma pseudogene, Y-linked	Y-chromosome
USP9Y	ubiquitin specific peptidase 9, Y-linked	Y-chromosome
UTY	ubiquitously transcribed tetratricopeptide repeat containing, Y-linked	Y-chromosome
ZFY	zinc finger protein, Y-linked	Y-chromosome

## Sheet: 2. Annotation_extended
HGNC symbol	Gene description	SkinSig	At least 2 studies	Microarray dataset	RNAseq dataset	MuTHER (aging dataset, Glass et al. [19])	Consensus	Microarray dataset cluster	RNAseq dataset cluster	Muther dataset cluster
ADIPOQ	adiponectin, C1Q and collagen domain containing	Adipocyte	Adipocyte	Adipocyte	Adipocyte	Adipocyte	Adipocyte	Cluster009	Cluster0024	Cluster013
CDO1	cysteine dioxygenase type 1	Adipocyte	Adipocyte	Adipocyte	Adipocyte	Adipocyte	Adipocyte	Cluster009	Cluster0024	Cluster013
CIDEC	cell death inducing DFFA like effector c	Adipocyte	Adipocyte	Adipocyte	Adipocyte	Adipocyte	Adipocyte	Cluster009	Cluster0024	Cluster013
FZD4	frizzled class receptor 4	Adipocyte	Adipocyte	Adipocyte	Adipocyte	Adipocyte	Adipocyte	Cluster009	Cluster0024	Cluster013
GPAM	glycerol-3-phosphate acyltransferase, mitochondrial	Adipocyte	Adipocyte	Adipocyte	Adipocyte	Adipocyte	Adipocyte	Cluster009	Cluster0024	Cluster013
GPD1	glycerol-3-phosphate dehydrogenase 1	Adipocyte	Adipocyte	Adipocyte	Adipocyte	Adipocyte	Adipocyte	Cluster009	Cluster0024	Cluster013
GYG2	glycogenin 2	Adipocyte	Adipocyte	Adipocyte	Adipocyte	Adipocyte	Adipocyte	Cluster009	Cluster0024	Cluster013
HEPACAM	hepatic and glial cell adhesion molecule	Adipocyte	Adipocyte	Adipocyte	Adipocyte	Adipocyte	Adipocyte	Cluster009	Cluster0024	Cluster013
LGALS12	lectin, galactoside binding soluble 12	Adipocyte	Adipocyte	Adipocyte	Adipocyte	Adipocyte	Adipocyte	Cluster009	Cluster0024	Cluster013
LIPE	lipase E, hormone sensitive type	Adipocyte	Adipocyte	Adipocyte	Adipocyte	Adipocyte	Adipocyte	Cluster009	Cluster0024	Cluster013
LPL	lipoprotein lipase	Adipocyte	Adipocyte	Adipocyte	Adipocyte	Adipocyte	Adipocyte	Cluster009	Cluster0024	Cluster013
MARCH1	mitochondrial amidoxime reducing component 1	Adipocyte	Adipocyte	Adipocyte	Adipocyte	Adipocyte	Adipocyte	Cluster009	Cluster0024	Cluster013
MRAP	melanocortin 2 receptor accessory protein	Adipocyte	Adipocyte	Adipocyte	Adipocyte	Adipocyte	Adipocyte	Cluster009	Cluster0024	Cluster013
PLA2G16	phospholipase A2 group XVI	Adipocyte	Adipocyte	Adipocyte	Adipocyte	Adipocyte	Adipocyte	Cluster009	Cluster0024	Cluster013
PLIN1	perilipin 1	Adipocyte	Adipocyte	Adipocyte	Adipocyte	Adipocyte	Adipocyte	Cluster009	Cluster0024	Cluster013
PLIN4	perilipin 4	Adipocyte	Adipocyte	Adipocyte	Adipocyte	Adipocyte	Adipocyte	Cluster009	Cluster0024	Cluster013
PPP1R1A	protein phosphatase 1 regulatory inhibitor subunit 1A	Adipocyte	Adipocyte	Adipocyte	Adipocyte	Adipocyte	Adipocyte	Cluster009	Cluster0024	Cluster013
RBP4	retinol binding protein 4	Adipocyte	Adipocyte	Adipocyte	Adipocyte	Adipocyte	Adipocyte	Cluster009	Cluster0024	Cluster013
SCD	stearoyl-CoA desaturase (delta-9-desaturase)	Adipocyte	Adipocyte	Adipocyte	Adipocyte	Adipocyte	Adipocyte	Cluster009	Cluster0024	Cluster013
SLC19A3	solute carrier family 19 member 3	Adipocyte	Adipocyte	Adipocyte	Adipocyte	Adipocyte	Adipocyte	Cluster009	Cluster0024	Cluster013
TIMP4	TIMP metallopeptidase inhibitor 4	Adipocyte	Adipocyte	Adipocyte	Adipocyte	Adipocyte	Adipocyte	Cluster009	Cluster0024	Cluster013
TUSC5	tumor suppressor candidate 5	Adipocyte	Adipocyte	Adipocyte	Adipocyte	Adipocyte	Adipocyte	Cluster009	Cluster0024	Cluster013
ACVR1C	activin A receptor type 1C	Adipocyte	Adipocyte	Adipocyte	Adipocyte		Adipocyte	Cluster009	Cluster0024
AGPAT2	1-acylglycerol-3-phosphate O-acyltransferase 2	Adipocyte	Adipocyte	Adipocyte	Adipocyte		Adipocyte	Cluster009	Cluster0024
AIFM2	apoptosis inducing factor, mitochondria associated 2	Adipocyte	Adipocyte	Adipocyte	Adipocyte		Adipocyte	Cluster869	Cluster0024
HRASLS5	HRAS like suppressor family member 5	Adipocyte	Adipocyte	Adipocyte	Adipocyte		Adipocyte	Cluster009	Cluster0024
NAT8L	N-acetyltransferase 8 like	Adipocyte	Adipocyte	Adipocyte	Adipocyte		Adipocyte	Cluster009	Cluster0024
PCK1	phosphoenolpyruvate carboxykinase 1	Adipocyte	Adipocyte	Adipocyte	Adipocyte		Adipocyte	Cluster009	Cluster0024
PDE3B	phosphodiesterase 3B	Adipocyte	Adipocyte	Adipocyte	Adipocyte		Adipocyte	Cluster009	Cluster0024
PRKAR2B	protein kinase cAMP-dependent type II regulatory subunit beta	Adipocyte	Adipocyte	Adipocyte	Adipocyte		Adipocyte	Cluster009	Cluster0024
CALB2	calbindin 2		Adipocyte	Adipocyte		Adipocyte	Adipocyte	Cluster009		Cluster013
CD36	CD36 molecule		Adipocyte	Adipocyte		Adipocyte	Adipocyte	Cluster009	Cluster1170	Cluster013
CRYAB	crystallin alpha B		Adipocyte	Adipocyte		Adipocyte	Adipocyte	Cluster009		Cluster013
EGFL6	EGF like domain multiple 6		Adipocyte	Adipocyte		Adipocyte	Adipocyte	Cluster009		Cluster013
FABP4	fatty acid binding protein 4		Adipocyte	Adipocyte		Adipocyte	Adipocyte	Cluster009	Cluster1170	Cluster013
FAH	fumarylacetoacetate hydrolase (fumarylacetoacetase)		Adipocyte	Adipocyte		Adipocyte	Adipocyte	Cluster009	Cluster0201	Cluster013
G0S2	G0/G1 switch 2		Adipocyte	Adipocyte		Adipocyte	Adipocyte	Cluster009		Cluster013
GHR	growth hormone receptor		Adipocyte	Adipocyte		Adipocyte	Adipocyte	Cluster009	Cluster0085	Cluster013
MGLL	monoglyceride lipase		Adipocyte	Adipocyte		Adipocyte	Adipocyte	Cluster009		Cluster013
MMD	monocyte to macrophage differentiation associated		Adipocyte	Adipocyte		Adipocyte	Adipocyte	Cluster009		Cluster013
MME	membrane metallo-endopeptidase		Adipocyte	Adipocyte		Adipocyte	Adipocyte	Cluster009		Cluster013
RASD1	ras related dexamethasone induced 1		Adipocyte	Adipocyte		Adipocyte	Adipocyte	Cluster009		Cluster013
TMEM37	transmembrane protein 37		Adipocyte	Adipocyte		Adipocyte	Adipocyte	Cluster009		Cluster013
TNMD	tenomodulin		Adipocyte	Adipocyte		Adipocyte	Adipocyte	Cluster009		Cluster013
C14orf180	chromosome 14 open reading frame 180		Adipocyte		Adipocyte	Adipocyte	Adipocyte		Cluster0024	Cluster013
HSPB6	heat shock protein family B (small) member 6		Adipocyte		Adipocyte	Adipocyte	Adipocyte	Cluster769	Cluster0024	Cluster013
KLB	klotho beta		Adipocyte		Adipocyte	Adipocyte	Adipocyte		Cluster0024	Cluster013
PFKFB1	6-phosphofructo-2-kinase/fructose-2,6-biphosphatase 1		Adipocyte		Adipocyte	Adipocyte	Adipocyte		Cluster0024	Cluster013
PNPLA2	patatin like phospholipase domain containing 2		Adipocyte		Adipocyte	Adipocyte	Adipocyte		Cluster0024	Cluster013
SLC7A10	solute carrier family 7 member 10		Adipocyte		Adipocyte	Adipocyte	Adipocyte		Cluster0024	Cluster013
ACACB	acetyl-CoA carboxylase beta			Adipocyte			Adipocyte	Cluster009	Cluster0269
DOK1	docking protein 1			Adipocyte			Adipocyte	Cluster869	Cluster0013
GLYAT	glycine-N-acyltransferase			Adipocyte			Adipocyte	Cluster009
KCNIP2	potassium voltage-gated channel interacting protein 2			Adipocyte			Adipocyte	Cluster009	Cluster0968
LEP	leptin			Adipocyte			Adipocyte	Cluster009
SIX1	SIX homeobox 1			Adipocyte			Adipocyte	Cluster009
TMEM132C	transmembrane protein 132C			Adipocyte			Adipocyte	Cluster009	Cluster0269
ABCD2	ATP binding cassette subfamily D member 2				Adipocyte		Adipocyte		Cluster0024
ALDH1L1-AS2	ALDH1L1 antisense RNA 2				Adipocyte		Adipocyte		Cluster0024
GPBAR1	G protein-coupled bile acid receptor 1				Adipocyte		Adipocyte		Cluster0024
GYS2	glycogen synthase 2				Adipocyte		Adipocyte		Cluster0024
AKR1C1	aldo-keto reductase family 1, member C1					Adipocyte	Adipocyte			Cluster013
AKR1C2	aldo-keto reductase family 1, member C2					Adipocyte	Adipocyte			Cluster013
BTNL9	butyrophilin like 9					Adipocyte	Adipocyte		Cluster0316	Cluster013
CA4	carbonic anhydrase 4					Adipocyte	Adipocyte		Cluster0316	Cluster013
CD300LG	CD300 molecule like family member g					Adipocyte	Adipocyte		Cluster0316	Cluster013
CDKN2C	cyclin-dependent kinase inhibitor 2C					Adipocyte	Adipocyte			Cluster013
CIDECP	cell death-inducing DFFA-like effector c pseudogene					Adipocyte	Adipocyte			Cluster013
ELMOD3	ELMO domain containing 3					Adipocyte	Adipocyte		Cluster0202	Cluster013
MESP1	mesoderm posterior bHLH transcription factor 1					Adipocyte	Adipocyte			Cluster013
NMB	neuromedin B					Adipocyte	Adipocyte			Cluster013
NNAT	neuronatin					Adipocyte	Adipocyte			Cluster013
NQO1	NAD(P)H quinone dehydrogenase 1					Adipocyte	Adipocyte			Cluster013
PMEPA1	prostate transmembrane protein, androgen induced 1					Adipocyte	Adipocyte			Cluster013
PPARG	peroxisome proliferator activated receptor gamma					Adipocyte	Adipocyte	Cluster174	Cluster0201	Cluster013
SAA1	serum amyloid A1					Adipocyte	Adipocyte		Cluster1128	Cluster013
SNCG	synuclein gamma					Adipocyte	Adipocyte			Cluster013
VKORC1L1	vitamin K epoxide reductase complex subunit 1 like 1					Adipocyte	Adipocyte			Cluster013
AURKA	aurora kinase A	Cell cycle (S/M phase)	Cell cycle (S/M phase)	Cell cycle (S/M phase)	Cell cycle (S/M phase)	Cell cycle (S/M phase)	Cell cycle (S/M phase)	Cluster329	Cluster0006	Cluster079
CCNB2	cyclin B2	Cell cycle (S/M phase)	Cell cycle (S/M phase)	Cell cycle (S/M phase)	Cell cycle (S/M phase)	Cell cycle (S/M phase)	Cell cycle (S/M phase)	Cluster018	Cluster0006	Cluster166
CDCA5	cell division cycle associated 5	Cell cycle (S/M phase)	Cell cycle (S/M phase)	Cell cycle (S/M phase)	Cell cycle (S/M phase)	Cell cycle (S/M phase)	Cell cycle (S/M phase)	Cluster029	Cluster0006	Cluster166
GINS2	GINS complex subunit 2	Cell cycle (S/M phase)	Cell cycle (S/M phase)	Cell cycle (S/M phase)	Cell cycle (S/M phase)	Cell cycle (S/M phase)	Cell cycle (S/M phase)	Cluster372	Cluster0006	Cluster166
KIF20A	kinesin family member 20A	Cell cycle (S/M phase)	Cell cycle (S/M phase)	Cell cycle (S/M phase)	Cell cycle (S/M phase)	Cell cycle (S/M phase)	Cell cycle (S/M phase)	Cluster018	Cluster0006	Cluster079
MELK	maternal embryonic leucine zipper kinase	Cell cycle (S/M phase)	Cell cycle (S/M phase)	Cell cycle (S/M phase)	Cell cycle (S/M phase)	Cell cycle (S/M phase)	Cell cycle (S/M phase)	Cluster029	Cluster0006	Cluster079
PRC1	protein regulator of cytokinesis 1	Cell cycle (S/M phase)	Cell cycle (S/M phase)	Cell cycle (S/M phase)	Cell cycle (S/M phase)	Cell cycle (S/M phase)	Cell cycle (S/M phase)	Cluster029	Cluster0006	Cluster079
RACGAP1	Rac GTPase activating protein 1	Cell cycle (S/M phase)	Cell cycle (S/M phase)	Cell cycle (S/M phase)	Cell cycle (S/M phase)	Cell cycle (S/M phase)	Cell cycle (S/M phase)	Cluster018	Cluster0006	Cluster079
TK1	thymidine kinase 1	Cell cycle (S/M phase)	Cell cycle (S/M phase)	Cell cycle (S/M phase)	Cell cycle (S/M phase)	Cell cycle (S/M phase)	Cell cycle (S/M phase)	Cluster029	Cluster0006	Cluster166
TOP2A	topoisomerase (DNA) II alpha	Cell cycle (S/M phase)	Cell cycle (S/M phase)	Cell cycle (S/M phase)	Cell cycle (S/M phase)	Cell cycle (S/M phase)	Cell cycle (S/M phase)	Cluster225	Cluster0006	Cluster079
ANLN	anillin actin binding protein	Cell cycle (S/M phase)	Cell cycle (S/M phase)	Cell cycle (S/M phase)	Cell cycle (S/M phase)		Cell cycle (S/M phase)	Cluster029	Cluster0006
ASPM	abnormal spindle microtubule assembly	Cell cycle (S/M phase)	Cell cycle (S/M phase)	Cell cycle (S/M phase)	Cell cycle (S/M phase)		Cell cycle (S/M phase)	Cluster018	Cluster0006
AURKB	aurora kinase B	Cell cycle (S/M phase)	Cell cycle (S/M phase)	Cell cycle (S/M phase)	Cell cycle (S/M phase)		Cell cycle (S/M phase)	Cluster225	Cluster0006
BUB1	BUB1 mitotic checkpoint serine/threonine kinase	Cell cycle (S/M phase)	Cell cycle (S/M phase)	Cell cycle (S/M phase)	Cell cycle (S/M phase)		Cell cycle (S/M phase)	Cluster329	Cluster0006
BUB1B	BUB1 mitotic checkpoint serine/threonine kinase B	Cell cycle (S/M phase)	Cell cycle (S/M phase)	Cell cycle (S/M phase)	Cell cycle (S/M phase)		Cell cycle (S/M phase)	Cluster018	Cluster0006
CASC5	cancer susceptibility candidate 5	Cell cycle (S/M phase)	Cell cycle (S/M phase)	Cell cycle (S/M phase)	Cell cycle (S/M phase)		Cell cycle (S/M phase)	Cluster018	Cluster0006
CCNA2	cyclin A2	Cell cycle (S/M phase)	Cell cycle (S/M phase)	Cell cycle (S/M phase)	Cell cycle (S/M phase)		Cell cycle (S/M phase)	Cluster598	Cluster0006
CCNB1	cyclin B1	Cell cycle (S/M phase)	Cell cycle (S/M phase)	Cell cycle (S/M phase)	Cell cycle (S/M phase)		Cell cycle (S/M phase)	Cluster018	Cluster0006
CDC20	cell division cycle 20	Cell cycle (S/M phase)	Cell cycle (S/M phase)	Cell cycle (S/M phase)	Cell cycle (S/M phase)		Cell cycle (S/M phase)	Cluster225	Cluster0006
CDCA3	cell division cycle associated 3	Cell cycle (S/M phase)	Cell cycle (S/M phase)	Cell cycle (S/M phase)	Cell cycle (S/M phase)		Cell cycle (S/M phase)	Cluster018	Cluster0006
CDCA8	cell division cycle associated 8	Cell cycle (S/M phase)	Cell cycle (S/M phase)	Cell cycle (S/M phase)	Cell cycle (S/M phase)		Cell cycle (S/M phase)	Cluster018	Cluster0006
CDK1	cyclin-dependent kinase 1	Cell cycle (S/M phase)	Cell cycle (S/M phase)	Cell cycle (S/M phase)	Cell cycle (S/M phase)		Cell cycle (S/M phase)	Cluster018	Cluster0006
CDKN3	cyclin-dependent kinase inhibitor 3	Cell cycle (S/M phase)	Cell cycle (S/M phase)	Cell cycle (S/M phase)	Cell cycle (S/M phase)		Cell cycle (S/M phase)	Cluster018	Cluster0006
CENPA	centromere protein A	Cell cycle (S/M phase)	Cell cycle (S/M phase)	Cell cycle (S/M phase)	Cell cycle (S/M phase)		Cell cycle (S/M phase)	Cluster018	Cluster0006
CENPE	centromere protein E	Cell cycle (S/M phase)	Cell cycle (S/M phase)	Cell cycle (S/M phase)	Cell cycle (S/M phase)		Cell cycle (S/M phase)	Cluster018	Cluster0006
CENPF	centromere protein F	Cell cycle (S/M phase)	Cell cycle (S/M phase)	Cell cycle (S/M phase)	Cell cycle (S/M phase)		Cell cycle (S/M phase)	Cluster029	Cluster0006
CENPK	centromere protein K	Cell cycle (S/M phase)	Cell cycle (S/M phase)	Cell cycle (S/M phase)	Cell cycle (S/M phase)		Cell cycle (S/M phase)	Cluster118	Cluster0078
CENPW	centromere protein W	Cell cycle (S/M phase)	Cell cycle (S/M phase)	Cell cycle (S/M phase)	Cell cycle (S/M phase)		Cell cycle (S/M phase)	Cluster350	Cluster0006
CEP55	centrosomal protein 55	Cell cycle (S/M phase)	Cell cycle (S/M phase)	Cell cycle (S/M phase)	Cell cycle (S/M phase)		Cell cycle (S/M phase)	Cluster018	Cluster0006
CKS2	CDC28 protein kinase regulatory subunit 2	Cell cycle (S/M phase)	Cell cycle (S/M phase)	Cell cycle (S/M phase)	Cell cycle (S/M phase)		Cell cycle (S/M phase)	Cluster018	Cluster0006
DEPDC1	DEP domain containing 1	Cell cycle (S/M phase)	Cell cycle (S/M phase)	Cell cycle (S/M phase)	Cell cycle (S/M phase)		Cell cycle (S/M phase)	Cluster018	Cluster0006
DLGAP5	discs large homolog associated protein 5	Cell cycle (S/M phase)	Cell cycle (S/M phase)	Cell cycle (S/M phase)	Cell cycle (S/M phase)		Cell cycle (S/M phase)	Cluster018	Cluster0006
DTL	denticleless E3 ubiquitin protein ligase homolog	Cell cycle (S/M phase)	Cell cycle (S/M phase)	Cell cycle (S/M phase)	Cell cycle (S/M phase)		Cell cycle (S/M phase)	Cluster679	Cluster0006
E2F7	E2F transcription factor 7	Cell cycle (S/M phase)	Cell cycle (S/M phase)	Cell cycle (S/M phase)	Cell cycle (S/M phase)		Cell cycle (S/M phase)	Cluster557	Cluster0006
ECT2	epithelial cell transforming 2	Cell cycle (S/M phase)	Cell cycle (S/M phase)	Cell cycle (S/M phase)	Cell cycle (S/M phase)		Cell cycle (S/M phase)	Cluster598	Cluster0006
GINS1	GINS complex subunit 1	Cell cycle (S/M phase)	Cell cycle (S/M phase)	Cell cycle (S/M phase)	Cell cycle (S/M phase)		Cell cycle (S/M phase)	Cluster679	Cluster0006
HELLS	helicase, lymphoid-specific	Cell cycle (S/M phase)	Cell cycle (S/M phase)	Cell cycle (S/M phase)	Cell cycle (S/M phase)		Cell cycle (S/M phase)	Cluster118	Cluster0078
HMMR	hyaluronan mediated motility receptor	Cell cycle (S/M phase)	Cell cycle (S/M phase)	Cell cycle (S/M phase)	Cell cycle (S/M phase)		Cell cycle (S/M phase)	Cluster018	Cluster0006
KIAA0101	KIAA0101	Cell cycle (S/M phase)	Cell cycle (S/M phase)	Cell cycle (S/M phase)	Cell cycle (S/M phase)		Cell cycle (S/M phase)	Cluster029	Cluster0006
KIF11	kinesin family member 11	Cell cycle (S/M phase)	Cell cycle (S/M phase)	Cell cycle (S/M phase)	Cell cycle (S/M phase)		Cell cycle (S/M phase)	Cluster029	Cluster0006
KIF14	kinesin family member 14	Cell cycle (S/M phase)	Cell cycle (S/M phase)	Cell cycle (S/M phase)	Cell cycle (S/M phase)		Cell cycle (S/M phase)	Cluster018	Cluster0006
KIF18B	kinesin family member 18B	Cell cycle (S/M phase)	Cell cycle (S/M phase)	Cell cycle (S/M phase)	Cell cycle (S/M phase)		Cell cycle (S/M phase)	Cluster029	Cluster0006
KIF23	kinesin family member 23	Cell cycle (S/M phase)	Cell cycle (S/M phase)	Cell cycle (S/M phase)	Cell cycle (S/M phase)		Cell cycle (S/M phase)	Cluster018	Cluster0006
KIF2C	kinesin family member 2C	Cell cycle (S/M phase)	Cell cycle (S/M phase)	Cell cycle (S/M phase)	Cell cycle (S/M phase)		Cell cycle (S/M phase)	Cluster029	Cluster0006
KIF4A	kinesin family member 4A	Cell cycle (S/M phase)	Cell cycle (S/M phase)	Cell cycle (S/M phase)	Cell cycle (S/M phase)		Cell cycle (S/M phase)	Cluster018	Cluster0006
MCM2	minichromosome maintenance complex component 2	Cell cycle (S/M phase)	Cell cycle (S/M phase)	Cell cycle (S/M phase)	Cell cycle (S/M phase)		Cell cycle (S/M phase)	Cluster372	Cluster0006
MKI67	marker of proliferation Ki-67	Cell cycle (S/M phase)	Cell cycle (S/M phase)	Cell cycle (S/M phase)	Cell cycle (S/M phase)		Cell cycle (S/M phase)	Cluster029	Cluster0006
NCAPG	non-SMC condensin I complex subunit G	Cell cycle (S/M phase)	Cell cycle (S/M phase)	Cell cycle (S/M phase)	Cell cycle (S/M phase)		Cell cycle (S/M phase)	Cluster018	Cluster0006
NDC80	NDC80 kinetochore complex component	Cell cycle (S/M phase)	Cell cycle (S/M phase)	Cell cycle (S/M phase)	Cell cycle (S/M phase)		Cell cycle (S/M phase)	Cluster018	Cluster0006
NEK2	NIMA related kinase 2	Cell cycle (S/M phase)	Cell cycle (S/M phase)	Cell cycle (S/M phase)	Cell cycle (S/M phase)		Cell cycle (S/M phase)	Cluster329	Cluster0006
NUF2	NUF2, NDC80 kinetochore complex component	Cell cycle (S/M phase)	Cell cycle (S/M phase)	Cell cycle (S/M phase)	Cell cycle (S/M phase)		Cell cycle (S/M phase)	Cluster018	Cluster0006
NUSAP1	nucleolar and spindle associated protein 1	Cell cycle (S/M phase)	Cell cycle (S/M phase)	Cell cycle (S/M phase)	Cell cycle (S/M phase)		Cell cycle (S/M phase)	Cluster029	Cluster0006
OIP5	Opa interacting protein 5	Cell cycle (S/M phase)	Cell cycle (S/M phase)	Cell cycle (S/M phase)	Cell cycle (S/M phase)		Cell cycle (S/M phase)	Cluster018	Cluster0006
PBK	PDZ binding kinase	Cell cycle (S/M phase)	Cell cycle (S/M phase)	Cell cycle (S/M phase)	Cell cycle (S/M phase)		Cell cycle (S/M phase)	Cluster018	Cluster0006
PCNA	proliferating cell nuclear antigen	Cell cycle (S/M phase)	Cell cycle (S/M phase)	Cell cycle (S/M phase)	Cell cycle (S/M phase)		Cell cycle (S/M phase)	Cluster350	Cluster0006
PTTG1	pituitary tumor-transforming 1	Cell cycle (S/M phase)	Cell cycle (S/M phase)	Cell cycle (S/M phase)	Cell cycle (S/M phase)		Cell cycle (S/M phase)	Cluster029	Cluster0006
RAD51AP1	RAD51 associated protein 1	Cell cycle (S/M phase)	Cell cycle (S/M phase)	Cell cycle (S/M phase)	Cell cycle (S/M phase)		Cell cycle (S/M phase)	Cluster118	Cluster0078
RRM2	ribonucleotide reductase regulatory subunit M2	Cell cycle (S/M phase)	Cell cycle (S/M phase)	Cell cycle (S/M phase)	Cell cycle (S/M phase)		Cell cycle (S/M phase)	Cluster029	Cluster0006
SPAG5	sperm associated antigen 5	Cell cycle (S/M phase)	Cell cycle (S/M phase)	Cell cycle (S/M phase)	Cell cycle (S/M phase)		Cell cycle (S/M phase)	Cluster018	Cluster0006
TPX2	TPX2, microtubule-associated	Cell cycle (S/M phase)	Cell cycle (S/M phase)	Cell cycle (S/M phase)	Cell cycle (S/M phase)		Cell cycle (S/M phase)	Cluster018	Cluster0006
TTK	TTK protein kinase	Cell cycle (S/M phase)	Cell cycle (S/M phase)	Cell cycle (S/M phase)	Cell cycle (S/M phase)		Cell cycle (S/M phase)	Cluster018	Cluster0006
TYMS	thymidylate synthetase	Cell cycle (S/M phase)	Cell cycle (S/M phase)	Cell cycle (S/M phase)	Cell cycle (S/M phase)		Cell cycle (S/M phase)	Cluster029	Cluster0006
UBE2C	ubiquitin conjugating enzyme E2 C	Cell cycle (S/M phase)	Cell cycle (S/M phase)	Cell cycle (S/M phase)	Cell cycle (S/M phase)		Cell cycle (S/M phase)	Cluster225	Cluster0006
ZNF367	zinc finger protein 367	Cell cycle (S/M phase)	Cell cycle (S/M phase)	Cell cycle (S/M phase)	Cell cycle (S/M phase)		Cell cycle (S/M phase)	Cluster029	Cluster0006
ZWINT	ZW10 interacting kinetochore protein	Cell cycle (S/M phase)	Cell cycle (S/M phase)	Cell cycle (S/M phase)	Cell cycle (S/M phase)		Cell cycle (S/M phase)	Cluster029	Cluster0006
CDT1	chromatin licensing and DNA replication factor 1		Cell cycle (S/M phase)		Cell cycle (S/M phase)	Cell cycle (S/M phase)	Cell cycle (S/M phase)		Cluster0006	Cluster166
CKAP2L	cytoskeleton associated protein 2 like		Cell cycle (S/M phase)		Cell cycle (S/M phase)	Cell cycle (S/M phase)	Cell cycle (S/M phase)		Cluster0006	Cluster079
FAM64A	family with sequence similarity 64 member A		Cell cycle (S/M phase)		Cell cycle (S/M phase)	Cell cycle (S/M phase)	Cell cycle (S/M phase)		Cluster0006	Cluster079
TRIP13	thyroid hormone receptor interactor 13		Cell cycle (S/M phase)		Cell cycle (S/M phase)	Cell cycle (S/M phase)	Cell cycle (S/M phase)		Cluster0006	Cluster079
ATAD2	ATPase family, AAA domain containing 2			Cell cycle (S/M phase)			Cell cycle (S/M phase)	Cluster118	Cluster0715
BIRC5	baculoviral IAP repeat containing 5			Cell cycle (S/M phase)			Cell cycle (S/M phase)	Cluster029
CCNE2	cyclin E2			Cell cycle (S/M phase)			Cell cycle (S/M phase)	Cluster557
H2AFX	H2A histone family member X			Cell cycle (S/M phase)			Cell cycle (S/M phase)	Cluster225
MASTL	microtubule associated serine/threonine kinase like			Cell cycle (S/M phase)			Cell cycle (S/M phase)	Cluster118
PLK4	polo like kinase 4			Cell cycle (S/M phase)			Cell cycle (S/M phase)	Cluster118	Cluster0715
RNASEH2A	ribonuclease H2 subunit A			Cell cycle (S/M phase)			Cell cycle (S/M phase)	Cluster350	Cluster0473
TIMELESS	timeless circadian clock			Cell cycle (S/M phase)			Cell cycle (S/M phase)	Cluster372	Cluster0326
ARHGAP11A	Rho GTPase activating protein 11A				Cell cycle (S/M phase)		Cell cycle (S/M phase)		Cluster0006
ARHGAP11B	Rho GTPase activating protein 11B				Cell cycle (S/M phase)		Cell cycle (S/M phase)		Cluster0006
ASF1B	anti-silencing function 1B histone chaperone				Cell cycle (S/M phase)		Cell cycle (S/M phase)		Cluster0006
BRCA2	breast cancer 2				Cell cycle (S/M phase)		Cell cycle (S/M phase)		Cluster0078
BRIP1	BRCA1 interacting protein C-terminal helicase 1				Cell cycle (S/M phase)		Cell cycle (S/M phase)		Cluster0078
C16orf59	chromosome 16 open reading frame 59				Cell cycle (S/M phase)		Cell cycle (S/M phase)		Cluster0006
CDC25A	cell division cycle 25A				Cell cycle (S/M phase)		Cell cycle (S/M phase)		Cluster0006
CDC25C	cell division cycle 25C				Cell cycle (S/M phase)		Cell cycle (S/M phase)		Cluster0006
CDC45	cell division cycle 45				Cell cycle (S/M phase)		Cell cycle (S/M phase)		Cluster0006
CDC6	cell division cycle 6				Cell cycle (S/M phase)		Cell cycle (S/M phase)		Cluster0006
CDCA2	cell division cycle associated 2				Cell cycle (S/M phase)		Cell cycle (S/M phase)		Cluster0006
CENPH	centromere protein H				Cell cycle (S/M phase)		Cell cycle (S/M phase)		Cluster0078
CHEK1	checkpoint kinase 1				Cell cycle (S/M phase)		Cell cycle (S/M phase)		Cluster0006
CLSPN	claspin				Cell cycle (S/M phase)		Cell cycle (S/M phase)		Cluster0006
CNIH2	cornichon family AMPA receptor auxiliary protein 2				Cell cycle (S/M phase)		Cell cycle (S/M phase)		Cluster0006
DEPDC1B	DEP domain containing 1B				Cell cycle (S/M phase)		Cell cycle (S/M phase)		Cluster0006
E2F1	E2F transcription factor 1				Cell cycle (S/M phase)		Cell cycle (S/M phase)		Cluster0006
E2F8	E2F transcription factor 8				Cell cycle (S/M phase)		Cell cycle (S/M phase)		Cluster0006
EME1	essential meiotic structure-specific endonuclease 1				Cell cycle (S/M phase)		Cell cycle (S/M phase)		Cluster0078
EXO1	exonuclease 1				Cell cycle (S/M phase)		Cell cycle (S/M phase)		Cluster0006
FAM111B	family with sequence similarity 111 member B				Cell cycle (S/M phase)		Cell cycle (S/M phase)		Cluster0006
FANCA	Fanconi anemia complementation group A				Cell cycle (S/M phase)		Cell cycle (S/M phase)		Cluster0006
FOXM1	forkhead box M1				Cell cycle (S/M phase)		Cell cycle (S/M phase)		Cluster0006
GINS4	GINS complex subunit 4				Cell cycle (S/M phase)		Cell cycle (S/M phase)		Cluster0006
GTSE1	G2 and S-phase expressed 1				Cell cycle (S/M phase)		Cell cycle (S/M phase)	Cluster015	Cluster0006
HJURP	Holliday junction recognition protein				Cell cycle (S/M phase)		Cell cycle (S/M phase)		Cluster0006
IQGAP3	IQ motif containing GTPase activating protein 3				Cell cycle (S/M phase)		Cell cycle (S/M phase)		Cluster0006
KIAA1524	KIAA1524				Cell cycle (S/M phase)		Cell cycle (S/M phase)		Cluster0078
KIF15	kinesin family member 15				Cell cycle (S/M phase)		Cell cycle (S/M phase)		Cluster0006
KIF18A	kinesin family member 18A				Cell cycle (S/M phase)		Cell cycle (S/M phase)		Cluster0006
KIFC1	kinesin family member C1				Cell cycle (S/M phase)		Cell cycle (S/M phase)		Cluster0006
LMNB1	lamin B1				Cell cycle (S/M phase)		Cell cycle (S/M phase)		Cluster0006
MAD2L1	MAD2 mitotic arrest deficient-like 1 (yeast)				Cell cycle (S/M phase)		Cell cycle (S/M phase)		Cluster0078
MCM10	minichromosome maintenance 10 replication initiation factor				Cell cycle (S/M phase)		Cell cycle (S/M phase)		Cluster0006
MCM6	minichromosome maintenance complex component 6				Cell cycle (S/M phase)		Cell cycle (S/M phase)		Cluster0006
MND1	meiotic nuclear divisions 1				Cell cycle (S/M phase)		Cell cycle (S/M phase)		Cluster0006
MYBL2	MYB proto-oncogene like 2				Cell cycle (S/M phase)		Cell cycle (S/M phase)		Cluster0006
NCAPH	non-SMC condensin I complex subunit H				Cell cycle (S/M phase)		Cell cycle (S/M phase)		Cluster0006
NEIL3	nei like DNA glycosylase 3				Cell cycle (S/M phase)		Cell cycle (S/M phase)		Cluster0006
ORC1	origin recognition complex subunit 1				Cell cycle (S/M phase)		Cell cycle (S/M phase)		Cluster0006
ORC6	origin recognition complex subunit 6				Cell cycle (S/M phase)		Cell cycle (S/M phase)		Cluster0006
PIF1	PIF1 5'-to-3' DNA helicase				Cell cycle (S/M phase)		Cell cycle (S/M phase)		Cluster0006
PKMYT1	protein kinase, membrane associated tyrosine/threonine 1				Cell cycle (S/M phase)		Cell cycle (S/M phase)		Cluster0006
PLK1	polo like kinase 1				Cell cycle (S/M phase)		Cell cycle (S/M phase)		Cluster0006
POC1A	POC1 centriolar protein A				Cell cycle (S/M phase)		Cell cycle (S/M phase)		Cluster0006
POLE2	polymerase (DNA) epsilon 2, accessory subunit				Cell cycle (S/M phase)		Cell cycle (S/M phase)		Cluster0078
POLQ	polymerase (DNA) theta				Cell cycle (S/M phase)		Cell cycle (S/M phase)		Cluster0006
PRR11	proline rich 11				Cell cycle (S/M phase)		Cell cycle (S/M phase)	Cluster015	Cluster0006
RAD51	RAD51 recombinase				Cell cycle (S/M phase)		Cell cycle (S/M phase)		Cluster0006
RAD54L	RAD54-like (S. cerevisiae)				Cell cycle (S/M phase)		Cell cycle (S/M phase)		Cluster0006
SKA1	spindle and kinetochore associated complex subunit 1				Cell cycle (S/M phase)		Cell cycle (S/M phase)		Cluster0006
SKA3	spindle and kinetochore associated complex subunit 3				Cell cycle (S/M phase)		Cell cycle (S/M phase)		Cluster0006
SPC24	SPC24, NDC80 kinetochore complex component				Cell cycle (S/M phase)		Cell cycle (S/M phase)		Cluster0006
SPC25	SPC25, NDC80 kinetochore complex component				Cell cycle (S/M phase)		Cell cycle (S/M phase)		Cluster0006
STMN1	stathmin 1				Cell cycle (S/M phase)		Cell cycle (S/M phase)		Cluster0006
TACC3	transforming acidic coiled-coil containing protein 3				Cell cycle (S/M phase)		Cell cycle (S/M phase)		Cluster0006
TICRR	TOPBP1 interacting checkpoint and replication regulator				Cell cycle (S/M phase)		Cell cycle (S/M phase)		Cluster0006
TROAP	trophinin associated protein				Cell cycle (S/M phase)		Cell cycle (S/M phase)	Cluster049	Cluster0006
UBE2T	ubiquitin conjugating enzyme E2 T				Cell cycle (S/M phase)		Cell cycle (S/M phase)		Cluster0006
VRK1	vaccinia related kinase 1				Cell cycle (S/M phase)		Cell cycle (S/M phase)		Cluster0078
WDHD1	WD repeat and HMG-box DNA binding protein 1				Cell cycle (S/M phase)		Cell cycle (S/M phase)		Cluster0078
WDR76	WD repeat domain 76				Cell cycle (S/M phase)		Cell cycle (S/M phase)		Cluster0006
XRCC2	X-ray repair complementing defective repair in Chinese hamster cells 2				Cell cycle (S/M phase)		Cell cycle (S/M phase)	Cluster015	Cluster0078
CDCA7	cell division cycle associated 7					Cell cycle (S/M phase)	Cell cycle (S/M phase)	Cluster199		Cluster079
CIART	circadian associated repressor of transcription	Circadian clock		Circadian clock			Circadian clock	Cluster141
CRY2	cryptochrome circadian clock 2	Circadian clock		Circadian clock			Circadian clock	Cluster141
DBP	D site of albumin promoter (albumin D-box) binding protein	Circadian clock		Circadian clock			Circadian clock	Cluster141	Cluster0769
NR1D1	nuclear receptor subfamily 1 group D member 1	Circadian clock		Circadian clock			Circadian clock	Cluster141	Cluster0769
NR1D2	nuclear receptor subfamily 1 group D member 2	Circadian clock		Circadian clock			Circadian clock	Cluster751
PER1	period circadian clock 1	Circadian clock		Circadian clock			Circadian clock	Cluster141
PER3	period circadian clock 3	Circadian clock		Circadian clock			Circadian clock	Cluster751
TEF	thyrotrophic embryonic factor	Circadian clock		Circadian clock			Circadian clock	Cluster141
ACADM	acyl-CoA dehydrogenase, C-4 to C-12 straight chain	Sebaceous gland	Sebaceous gland	Sebaceous gland	Sebaceous gland	Sebaceous gland	Sebaceous gland	Cluster001	Cluster0010	Cluster009
ACAT2	acetyl-CoA acetyltransferase 2	Sebaceous gland	Sebaceous gland	Sebaceous gland	Sebaceous gland	Sebaceous gland	Sebaceous gland	Cluster001	Cluster0010	Cluster009
ACO1	aconitase 1	Sebaceous gland	Sebaceous gland	Sebaceous gland	Sebaceous gland	Sebaceous gland	Sebaceous gland	Cluster001	Cluster0010	Cluster009
ACSBG1	acyl-CoA synthetase bubblegum family member 1	Sebaceous gland	Sebaceous gland	Sebaceous gland	Sebaceous gland	Sebaceous gland	Sebaceous gland	Cluster001	Cluster0010	Cluster009
ACSL1	acyl-CoA synthetase long-chain family member 1	Sebaceous gland	Sebaceous gland	Sebaceous gland	Sebaceous gland	Sebaceous gland	Sebaceous gland	Cluster001	Cluster0010	Cluster009
ACSL5	acyl-CoA synthetase long-chain family member 5	Sebaceous gland	Sebaceous gland	Sebaceous gland	Sebaceous gland	Sebaceous gland	Sebaceous gland	Cluster001	Cluster0010	Cluster009
ACSM3	acyl-CoA synthetase medium-chain family member 3	Sebaceous gland	Sebaceous gland	Sebaceous gland	Sebaceous gland	Sebaceous gland	Sebaceous gland	Cluster001	Cluster0010	Cluster009
ACSS2	acyl-CoA synthetase short-chain family member 2	Sebaceous gland	Sebaceous gland	Sebaceous gland	Sebaceous gland	Sebaceous gland	Sebaceous gland	Cluster001	Cluster0206	Cluster009
AGPAT3	1-acylglycerol-3-phosphate O-acyltransferase 3	Sebaceous gland	Sebaceous gland	Sebaceous gland	Sebaceous gland	Sebaceous gland	Sebaceous gland	Cluster001	Cluster0010	Cluster009
ALOX15B	arachidonate 15-lipoxygenase, type B	Sebaceous gland	Sebaceous gland	Sebaceous gland	Sebaceous gland	Sebaceous gland	Sebaceous gland	Cluster001	Cluster0010	Cluster009
APMAP	adipocyte plasma membrane associated protein	Sebaceous gland	Sebaceous gland	Sebaceous gland	Sebaceous gland	Sebaceous gland	Sebaceous gland	Cluster001	Cluster0010	Cluster009
APOC1	apolipoprotein C-I	Sebaceous gland	Sebaceous gland	Sebaceous gland	Sebaceous gland	Sebaceous gland	Sebaceous gland	Cluster001	Cluster0010	Cluster009
AWAT1	acyl-CoA wax alcohol acyltransferase 1	Sebaceous gland	Sebaceous gland	Sebaceous gland	Sebaceous gland	Sebaceous gland	Sebaceous gland	Cluster001	Cluster0010	Cluster009
BCAT2	branched chain amino acid transaminase 2	Sebaceous gland	Sebaceous gland	Sebaceous gland	Sebaceous gland	Sebaceous gland	Sebaceous gland	Cluster001	Cluster0010	Cluster009
BRI3BP	BRI3 binding protein	Sebaceous gland	Sebaceous gland	Sebaceous gland	Sebaceous gland	Sebaceous gland	Sebaceous gland	Cluster001	Cluster0010	Cluster009
C1orf122	chromosome 1 open reading frame 122	Sebaceous gland	Sebaceous gland	Sebaceous gland	Sebaceous gland	Sebaceous gland	Sebaceous gland	Cluster001	Cluster0010	Cluster009
CIDEA	cell death-inducing DFFA-like effector a	Sebaceous gland	Sebaceous gland	Sebaceous gland	Sebaceous gland	Sebaceous gland	Sebaceous gland	Cluster001	Cluster0010	Cluster009
CLMP	CXADR-like membrane protein	Sebaceous gland	Sebaceous gland	Sebaceous gland	Sebaceous gland	Sebaceous gland	Sebaceous gland	Cluster001	Cluster0010	Cluster009
CRAT	carnitine O-acetyltransferase	Sebaceous gland	Sebaceous gland	Sebaceous gland	Sebaceous gland	Sebaceous gland	Sebaceous gland	Cluster001	Cluster0010	Cluster009
CUX2	cut like homeobox 2	Sebaceous gland	Sebaceous gland	Sebaceous gland	Sebaceous gland	Sebaceous gland	Sebaceous gland	Cluster001	Cluster0010	Cluster009
CYB5A	cytochrome b5 type A	Sebaceous gland	Sebaceous gland	Sebaceous gland	Sebaceous gland	Sebaceous gland	Sebaceous gland	Cluster001	Cluster0010	Cluster009
CYP4F8	cytochrome P450 family 4 subfamily F member 8	Sebaceous gland	Sebaceous gland	Sebaceous gland	Sebaceous gland	Sebaceous gland	Sebaceous gland	Cluster001	Cluster0010	Cluster009
DHRS9	dehydrogenase/reductase (SDR family) member 9	Sebaceous gland	Sebaceous gland	Sebaceous gland	Sebaceous gland	Sebaceous gland	Sebaceous gland	Cluster001	Cluster0010	Cluster009
EBP	emopamil binding protein (sterol isomerase)	Sebaceous gland	Sebaceous gland	Sebaceous gland	Sebaceous gland	Sebaceous gland	Sebaceous gland	Cluster001	Cluster0206	Cluster009
ELOVL3	ELOVL fatty acid elongase 3	Sebaceous gland	Sebaceous gland	Sebaceous gland	Sebaceous gland	Sebaceous gland	Sebaceous gland	Cluster001	Cluster0010	Cluster009
ELOVL5	ELOVL fatty acid elongase 5	Sebaceous gland	Sebaceous gland	Sebaceous gland	Sebaceous gland	Sebaceous gland	Sebaceous gland	Cluster001	Cluster0010	Cluster009
FA2H	fatty acid 2-hydroxylase	Sebaceous gland	Sebaceous gland	Sebaceous gland	Sebaceous gland	Sebaceous gland	Sebaceous gland	Cluster001	Cluster0010	Cluster009
FADS1	fatty acid desaturase 1	Sebaceous gland	Sebaceous gland	Sebaceous gland	Sebaceous gland	Sebaceous gland	Sebaceous gland	Cluster001	Cluster0010	Cluster009
FADS2	fatty acid desaturase 2	Sebaceous gland	Sebaceous gland	Sebaceous gland	Sebaceous gland	Sebaceous gland	Sebaceous gland	Cluster001	Cluster0010	Cluster009
FAR2	fatty acyl-CoA reductase 2	Sebaceous gland	Sebaceous gland	Sebaceous gland	Sebaceous gland	Sebaceous gland	Sebaceous gland	Cluster001	Cluster0010	Cluster009
FASN	fatty acid synthase	Sebaceous gland	Sebaceous gland	Sebaceous gland	Sebaceous gland	Sebaceous gland	Sebaceous gland	Cluster001	Cluster0010	Cluster009
FBP1	fructose-bisphosphatase 1	Sebaceous gland	Sebaceous gland	Sebaceous gland	Sebaceous gland	Sebaceous gland	Sebaceous gland	Cluster001	Cluster0222	Cluster009
FDPS	farnesyl diphosphate synthase	Sebaceous gland	Sebaceous gland	Sebaceous gland	Sebaceous gland	Sebaceous gland	Sebaceous gland	Cluster001	Cluster0206	Cluster230
GLDC	glycine decarboxylase	Sebaceous gland	Sebaceous gland	Sebaceous gland	Sebaceous gland	Sebaceous gland	Sebaceous gland	Cluster001	Cluster0010	Cluster009
HADH	hydroxyacyl-CoA dehydrogenase	Sebaceous gland	Sebaceous gland	Sebaceous gland	Sebaceous gland	Sebaceous gland	Sebaceous gland	Cluster001	Cluster0332	Cluster009
HAO2	hydroxyacid oxidase 2	Sebaceous gland	Sebaceous gland	Sebaceous gland	Sebaceous gland	Sebaceous gland	Sebaceous gland	Cluster001	Cluster0010	Cluster009
HEATR4	HEAT repeat containing 4	Sebaceous gland	Sebaceous gland	Sebaceous gland	Sebaceous gland	Sebaceous gland	Sebaceous gland	Cluster001	Cluster0010	Cluster009
HGD	homogentisate 1,2-dioxygenase	Sebaceous gland	Sebaceous gland	Sebaceous gland	Sebaceous gland	Sebaceous gland	Sebaceous gland	Cluster001	Cluster0010	Cluster009
HLCS	holocarboxylase synthetase	Sebaceous gland	Sebaceous gland	Sebaceous gland	Sebaceous gland	Sebaceous gland	Sebaceous gland	Cluster001	Cluster0010	Cluster009
HSD3B1	hydroxy-delta-5-steroid dehydrogenase, 3 beta- and steroid delta-isomerase 1	Sebaceous gland	Sebaceous gland	Sebaceous gland	Sebaceous gland	Sebaceous gland	Sebaceous gland	Cluster001	Cluster0010	Cluster009
IDH1	isocitrate dehydrogenase 1 (NADP+)	Sebaceous gland	Sebaceous gland	Sebaceous gland	Sebaceous gland	Sebaceous gland	Sebaceous gland	Cluster001	Cluster0010	Cluster009
INSIG1	insulin induced gene 1	Sebaceous gland	Sebaceous gland	Sebaceous gland	Sebaceous gland	Sebaceous gland	Sebaceous gland	Cluster001	Cluster0406	Cluster009
KRT79	keratin 79	Sebaceous gland	Sebaceous gland	Sebaceous gland	Sebaceous gland	Sebaceous gland	Sebaceous gland	Cluster001	Cluster0010	Cluster009
LDHD	lactate dehydrogenase D	Sebaceous gland	Sebaceous gland	Sebaceous gland	Sebaceous gland	Sebaceous gland	Sebaceous gland	Cluster001	Cluster0010	Cluster009
LINC01554	long intergenic non-protein coding RNA 1554	Sebaceous gland	Sebaceous gland	Sebaceous gland	Sebaceous gland	Sebaceous gland	Sebaceous gland	Cluster001	Cluster0010	Cluster009
METTL7B	methyltransferase like 7B	Sebaceous gland	Sebaceous gland	Sebaceous gland	Sebaceous gland	Sebaceous gland	Sebaceous gland	Cluster001	Cluster0010	Cluster009
MGST1	microsomal glutathione S-transferase 1	Sebaceous gland	Sebaceous gland	Sebaceous gland	Sebaceous gland	Sebaceous gland	Sebaceous gland	Cluster001	Cluster0010	Cluster009
MOGAT1	monoacylglycerol O-acyltransferase 1	Sebaceous gland	Sebaceous gland	Sebaceous gland	Sebaceous gland	Sebaceous gland	Sebaceous gland	Cluster001	Cluster0010	Cluster009
MPC2	mitochondrial pyruvate carrier 2	Sebaceous gland	Sebaceous gland	Sebaceous gland	Sebaceous gland	Sebaceous gland	Sebaceous gland	Cluster001	Cluster0332	Cluster009
MSMO1	methylsterol monooxygenase 1	Sebaceous gland	Sebaceous gland	Sebaceous gland	Sebaceous gland	Sebaceous gland	Sebaceous gland	Cluster001	Cluster0406	Cluster009
MSRB1	methionine sulfoxide reductase B1	Sebaceous gland	Sebaceous gland	Sebaceous gland	Sebaceous gland	Sebaceous gland	Sebaceous gland	Cluster001	Cluster0412	Cluster009
MVD	mevalonate diphosphate decarboxylase	Sebaceous gland	Sebaceous gland	Sebaceous gland	Sebaceous gland	Sebaceous gland	Sebaceous gland	Cluster001	Cluster0206	Cluster009
NSDHL	NAD(P) dependent steroid dehydrogenase-like	Sebaceous gland	Sebaceous gland	Sebaceous gland	Sebaceous gland	Sebaceous gland	Sebaceous gland	Cluster001	Cluster0206	Cluster009
OLAH	oleoyl-ACP hydrolase	Sebaceous gland	Sebaceous gland	Sebaceous gland	Sebaceous gland	Sebaceous gland	Sebaceous gland	Cluster001	Cluster0010	Cluster009
PADI4	peptidyl arginine deiminase 4	Sebaceous gland	Sebaceous gland	Sebaceous gland	Sebaceous gland	Sebaceous gland	Sebaceous gland	Cluster001	Cluster0010	Cluster009
PCCB	propionyl-CoA carboxylase beta subunit	Sebaceous gland	Sebaceous gland	Sebaceous gland	Sebaceous gland	Sebaceous gland	Sebaceous gland	Cluster001	Cluster0365	Cluster009
PDHA1	pyruvate dehydrogenase (lipoamide) alpha 1	Sebaceous gland	Sebaceous gland	Sebaceous gland	Sebaceous gland	Sebaceous gland	Sebaceous gland	Cluster001	Cluster0010	Cluster230
PECR	peroxisomal trans-2-enoyl-CoA reductase	Sebaceous gland	Sebaceous gland	Sebaceous gland	Sebaceous gland	Sebaceous gland	Sebaceous gland	Cluster001	Cluster0010	Cluster009
PEX11A	peroxisomal biogenesis factor 11 alpha	Sebaceous gland	Sebaceous gland	Sebaceous gland	Sebaceous gland	Sebaceous gland	Sebaceous gland	Cluster001	Cluster0010	Cluster009
PGRMC1	progesterone receptor membrane component 1	Sebaceous gland	Sebaceous gland	Sebaceous gland	Sebaceous gland	Sebaceous gland	Sebaceous gland	Cluster001	Cluster1104	Cluster009
PKLR	pyruvate kinase, liver and RBC	Sebaceous gland	Sebaceous gland	Sebaceous gland	Sebaceous gland	Sebaceous gland	Sebaceous gland	Cluster001	Cluster0010	Cluster009
PM20D1	peptidase M20 domain containing 1	Sebaceous gland	Sebaceous gland	Sebaceous gland	Sebaceous gland	Sebaceous gland	Sebaceous gland	Cluster001	Cluster0010	Cluster009
PNPLA5	patatin like phospholipase domain containing 5	Sebaceous gland	Sebaceous gland	Sebaceous gland	Sebaceous gland	Sebaceous gland	Sebaceous gland	Cluster001	Cluster0010	Cluster009
RDH11	retinol dehydrogenase 11 (all-trans/9-cis/11-cis)	Sebaceous gland	Sebaceous gland	Sebaceous gland	Sebaceous gland	Sebaceous gland	Sebaceous gland	Cluster001	Cluster0406	Cluster230
SC5D	sterol-C5-desaturase	Sebaceous gland	Sebaceous gland	Sebaceous gland	Sebaceous gland	Sebaceous gland	Sebaceous gland	Cluster001	Cluster1104	Cluster009
SEC14L4	SEC14 like lipid binding 4	Sebaceous gland	Sebaceous gland	Sebaceous gland	Sebaceous gland	Sebaceous gland	Sebaceous gland	Cluster001	Cluster0010	Cluster009
SLC25A35	solute carrier family 25 member 35	Sebaceous gland	Sebaceous gland	Sebaceous gland	Sebaceous gland	Sebaceous gland	Sebaceous gland	Cluster001	Cluster0010	Cluster009
SOAT1	sterol O-acyltransferase 1	Sebaceous gland	Sebaceous gland	Sebaceous gland	Sebaceous gland	Sebaceous gland	Sebaceous gland	Cluster001	Cluster0010	Cluster009
TF	transferrin	Sebaceous gland	Sebaceous gland	Sebaceous gland	Sebaceous gland	Sebaceous gland	Sebaceous gland	Cluster001	Cluster0010	Cluster009
THRSP	thyroid hormone responsive	Sebaceous gland	Sebaceous gland	Sebaceous gland	Sebaceous gland	Sebaceous gland	Sebaceous gland	Cluster001	Cluster0010	Cluster009
TMEM56	transmembrane protein 56	Sebaceous gland	Sebaceous gland	Sebaceous gland	Sebaceous gland	Sebaceous gland	Sebaceous gland	Cluster001	Cluster0010	Cluster009
TMEM91	transmembrane protein 91	Sebaceous gland	Sebaceous gland	Sebaceous gland	Sebaceous gland	Sebaceous gland	Sebaceous gland	Cluster001	Cluster0010	Cluster009
TMEM97	transmembrane protein 97	Sebaceous gland	Sebaceous gland	Sebaceous gland	Sebaceous gland	Sebaceous gland	Sebaceous gland	Cluster001	Cluster0010	Cluster009
TRIM55	tripartite motif containing 55	Sebaceous gland	Sebaceous gland	Sebaceous gland	Sebaceous gland	Sebaceous gland	Sebaceous gland	Cluster001	Cluster0010	Cluster009
TST	thiosulfate sulfurtransferase	Sebaceous gland	Sebaceous gland	Sebaceous gland	Sebaceous gland	Sebaceous gland	Sebaceous gland	Cluster001	Cluster0412	Cluster009
UBIAD1	UbiA prenyltransferase domain containing 1	Sebaceous gland	Sebaceous gland	Sebaceous gland	Sebaceous gland	Sebaceous gland	Sebaceous gland	Cluster001	Cluster0010	Cluster009
UPB1	ureidopropionase, beta	Sebaceous gland	Sebaceous gland	Sebaceous gland	Sebaceous gland	Sebaceous gland	Sebaceous gland	Cluster001	Cluster0010	Cluster009
ZP1	zona pellucida glycoprotein 1	Sebaceous gland	Sebaceous gland	Sebaceous gland	Sebaceous gland	Sebaceous gland	Sebaceous gland	Cluster001	Cluster0010	Cluster009
ACAA1	acetyl-CoA acyltransferase 1	Sebaceous gland	Sebaceous gland	Sebaceous gland	Sebaceous gland		Sebaceous gland	Cluster001	Cluster0010
ACOT1	acyl-CoA thioesterase 1	Sebaceous gland	Sebaceous gland	Sebaceous gland	Sebaceous gland		Sebaceous gland	Cluster001	Cluster0010
ACOX2	acyl-CoA oxidase 2, branched chain	Sebaceous gland	Sebaceous gland	Sebaceous gland	Sebaceous gland		Sebaceous gland	Cluster001	Cluster0010
ATP5G3	ATP synthase, H+ transporting, mitochondrial Fo complex subunit C3 (subunit 9)	Sebaceous gland	Sebaceous gland	Sebaceous gland	Sebaceous gland		Sebaceous gland	Cluster001	Cluster0365
CECR2	cat eye syndrome chromosome region, candidate 2	Sebaceous gland	Sebaceous gland	Sebaceous gland	Sebaceous gland		Sebaceous gland	Cluster001	Cluster0222
CHI3L1	chitinase 3 like 1	Sebaceous gland	Sebaceous gland	Sebaceous gland	Sebaceous gland		Sebaceous gland	Cluster001	Cluster0010
CYP4F2	cytochrome P450 family 4 subfamily F member 2	Sebaceous gland	Sebaceous gland	Sebaceous gland	Sebaceous gland		Sebaceous gland	Cluster001	Cluster0010
DDC	dopa decarboxylase	Sebaceous gland	Sebaceous gland	Sebaceous gland	Sebaceous gland		Sebaceous gland	Cluster001	Cluster0010
DDO	D-aspartate oxidase	Sebaceous gland	Sebaceous gland	Sebaceous gland	Sebaceous gland		Sebaceous gland	Cluster001	Cluster0010
DGAT2	diacylglycerol O-acyltransferase 2	Sebaceous gland	Sebaceous gland	Sebaceous gland	Sebaceous gland		Sebaceous gland	Cluster001	Cluster0412
GABRA4	gamma-aminobutyric acid type A receptor alpha4 subunit	Sebaceous gland	Sebaceous gland	Sebaceous gland	Sebaceous gland		Sebaceous gland	Cluster001	Cluster0010
GAL	galanin/GMAP prepropeptide	Sebaceous gland	Sebaceous gland	Sebaceous gland	Sebaceous gland		Sebaceous gland	Cluster001	Cluster0010
GLYATL1	glycine-N-acyltransferase like 1	Sebaceous gland	Sebaceous gland	Sebaceous gland	Sebaceous gland		Sebaceous gland	Cluster001	Cluster0010
HACL1	2-hydroxyacyl-CoA lyase 1	Sebaceous gland	Sebaceous gland	Sebaceous gland	Sebaceous gland		Sebaceous gland	Cluster001	Cluster0010
IDI1	isopentenyl-diphosphate delta isomerase 1	Sebaceous gland	Sebaceous gland	Sebaceous gland	Sebaceous gland		Sebaceous gland	Cluster001	Cluster1153
IPO5P1	importin 5 pseudogene 1	Sebaceous gland	Sebaceous gland	Sebaceous gland	Sebaceous gland		Sebaceous gland	Cluster001	Cluster0010
KNSTRN	kinetochore-localized astrin/SPAG5 binding protein	Sebaceous gland	Sebaceous gland	Sebaceous gland	Sebaceous gland		Sebaceous gland	Cluster001	Cluster0010
MDH1	malate dehydrogenase 1	Sebaceous gland	Sebaceous gland	Sebaceous gland	Sebaceous gland		Sebaceous gland	Cluster001	Cluster0332
MOGAT2	monoacylglycerol O-acyltransferase 2	Sebaceous gland	Sebaceous gland	Sebaceous gland	Sebaceous gland		Sebaceous gland	Cluster001	Cluster0010
PDE6A	phosphodiesterase 6A	Sebaceous gland	Sebaceous gland	Sebaceous gland	Sebaceous gland		Sebaceous gland	Cluster001	Cluster0010
PLIN5	perilipin 5	Sebaceous gland	Sebaceous gland	Sebaceous gland	Sebaceous gland		Sebaceous gland	Cluster001	Cluster0010
PNLDC1	PARN like, ribonuclease domain containing 1	Sebaceous gland	Sebaceous gland	Sebaceous gland	Sebaceous gland		Sebaceous gland	Cluster001	Cluster0010
SGK2	serum/glucocorticoid regulated kinase 2	Sebaceous gland	Sebaceous gland	Sebaceous gland	Sebaceous gland		Sebaceous gland	Cluster001	Cluster0010
SYPL2	synaptophysin like 2	Sebaceous gland	Sebaceous gland	Sebaceous gland	Sebaceous gland		Sebaceous gland	Cluster001	Cluster0010
TMPRSS11E	transmembrane protease, serine 11E	Sebaceous gland	Sebaceous gland	Sebaceous gland	Sebaceous gland		Sebaceous gland	Cluster001	Cluster0222
ZNF117	zinc finger protein 117	Sebaceous gland	Sebaceous gland	Sebaceous gland	Sebaceous gland		Sebaceous gland	Cluster001	Cluster0530
ZNF43	zinc finger protein 43	Sebaceous gland	Sebaceous gland	Sebaceous gland	Sebaceous gland		Sebaceous gland	Cluster001	Cluster0010
AACS	acetoacetyl-CoA synthetase		Sebaceous gland	Sebaceous gland		Sebaceous gland	Sebaceous gland	Cluster001		Cluster009
AATBC	apoptosis associated transcript in bladder cancer		Sebaceous gland	Sebaceous gland		Sebaceous gland	Sebaceous gland	Cluster001		Cluster009
ACAD8	acyl-CoA dehydrogenase family member 8		Sebaceous gland	Sebaceous gland		Sebaceous gland	Sebaceous gland	Cluster001		Cluster009
ACLY	ATP citrate lyase		Sebaceous gland	Sebaceous gland		Sebaceous gland	Sebaceous gland	Cluster001		Cluster009
ACOT4	acyl-CoA thioesterase 4		Sebaceous gland	Sebaceous gland		Sebaceous gland	Sebaceous gland	Cluster001		Cluster009
ADCK1	aarF domain containing kinase 1		Sebaceous gland	Sebaceous gland		Sebaceous gland	Sebaceous gland	Cluster001		Cluster009
AGPAT1	1-acylglycerol-3-phosphate O-acyltransferase 1		Sebaceous gland	Sebaceous gland		Sebaceous gland	Sebaceous gland	Cluster001		Cluster009
ALDH3B2	aldehyde dehydrogenase 3 family member B2		Sebaceous gland	Sebaceous gland		Sebaceous gland	Sebaceous gland	Cluster001		Cluster009
BCKDHB	branched chain keto acid dehydrogenase E1, beta polypeptide		Sebaceous gland	Sebaceous gland		Sebaceous gland	Sebaceous gland	Cluster001		Cluster009
CDKN1A	cyclin-dependent kinase inhibitor 1A		Sebaceous gland	Sebaceous gland		Sebaceous gland	Sebaceous gland	Cluster001	Cluster0717	Cluster009
CNDP2	CNDP dipeptidase 2 (metallopeptidase M20 family)		Sebaceous gland	Sebaceous gland		Sebaceous gland	Sebaceous gland	Cluster001		Cluster009
CPT2	carnitine palmitoyltransferase 2		Sebaceous gland	Sebaceous gland		Sebaceous gland	Sebaceous gland	Cluster001		Cluster009
CSTB	cystatin B		Sebaceous gland	Sebaceous gland		Sebaceous gland	Sebaceous gland	Cluster001		Cluster009
DHCR7	7-dehydrocholesterol reductase		Sebaceous gland	Sebaceous gland		Sebaceous gland	Sebaceous gland	Cluster001		Cluster009
DUSP16	dual specificity phosphatase 16		Sebaceous gland	Sebaceous gland		Sebaceous gland	Sebaceous gland	Cluster001		Cluster009
FABP7	fatty acid binding protein 7		Sebaceous gland	Sebaceous gland		Sebaceous gland	Sebaceous gland	Cluster001		Cluster009
FAXDC2	fatty acid hydroxylase domain containing 2		Sebaceous gland	Sebaceous gland		Sebaceous gland	Sebaceous gland	Cluster001		Cluster009
G6PD	glucose-6-phosphate dehydrogenase		Sebaceous gland	Sebaceous gland		Sebaceous gland	Sebaceous gland	Cluster001		Cluster009
GK	glycerol kinase		Sebaceous gland	Sebaceous gland		Sebaceous gland	Sebaceous gland	Cluster001		Cluster009
GLRX5	glutaredoxin 5		Sebaceous gland	Sebaceous gland		Sebaceous gland	Sebaceous gland	Cluster001		Cluster009
GNPAT	glyceronephosphate O-acyltransferase		Sebaceous gland	Sebaceous gland		Sebaceous gland	Sebaceous gland	Cluster001		Cluster009
GPT	glutamic-pyruvate transaminase (alanine aminotransferase)		Sebaceous gland	Sebaceous gland		Sebaceous gland	Sebaceous gland	Cluster001		Cluster009
HIBCH	3-hydroxyisobutyryl-CoA hydrolase		Sebaceous gland	Sebaceous gland		Sebaceous gland	Sebaceous gland	Cluster001		Cluster009
HILPDA	hypoxia inducible lipid droplet associated		Sebaceous gland	Sebaceous gland		Sebaceous gland	Sebaceous gland	Cluster001		Cluster009
HMGCS1	3-hydroxy-3-methylglutaryl-CoA synthase 1		Sebaceous gland	Sebaceous gland		Sebaceous gland	Sebaceous gland	Cluster001	Cluster1115	Cluster009
HSD11B1	hydroxysteroid (11-beta) dehydrogenase 1		Sebaceous gland	Sebaceous gland		Sebaceous gland	Sebaceous gland	Cluster001		Cluster009
HSD17B2	hydroxysteroid (17-beta) dehydrogenase 2		Sebaceous gland	Sebaceous gland		Sebaceous gland	Sebaceous gland	Cluster001	Cluster0325	Cluster009
KRT4	keratin 4		Sebaceous gland	Sebaceous gland		Sebaceous gland	Sebaceous gland	Cluster001	Cluster0386	Cluster009
LPCAT3	lysophosphatidylcholine acyltransferase 3		Sebaceous gland	Sebaceous gland		Sebaceous gland	Sebaceous gland	Cluster001		Cluster009
LRG1	leucine-rich alpha-2-glycoprotein 1		Sebaceous gland	Sebaceous gland		Sebaceous gland	Sebaceous gland	Cluster001		Cluster009
ME1	malic enzyme 1		Sebaceous gland	Sebaceous gland		Sebaceous gland	Sebaceous gland	Cluster001		Cluster009
MUC1	mucin 1, cell surface associated		Sebaceous gland	Sebaceous gland		Sebaceous gland	Sebaceous gland	Cluster001		Cluster009
MVK	mevalonate kinase		Sebaceous gland	Sebaceous gland		Sebaceous gland	Sebaceous gland	Cluster001		Cluster009
NPL	N-acetylneuraminate pyruvate lyase (dihydrodipicolinate synthase)		Sebaceous gland	Sebaceous gland		Sebaceous gland	Sebaceous gland	Cluster001		Cluster009
NTAN1	N-terminal asparagine amidase		Sebaceous gland	Sebaceous gland		Sebaceous gland	Sebaceous gland	Cluster001		Cluster009
NUS1	NUS1 dehydrodolichyl diphosphate synthase subunit		Sebaceous gland	Sebaceous gland		Sebaceous gland	Sebaceous gland	Cluster001	No Class	Cluster009
PCK2	phosphoenolpyruvate carboxykinase 2, mitochondrial		Sebaceous gland	Sebaceous gland		Sebaceous gland	Sebaceous gland	Cluster001		Cluster009
PGD	phosphogluconate dehydrogenase		Sebaceous gland	Sebaceous gland		Sebaceous gland	Sebaceous gland	Cluster001		Cluster009
PLIN2	perilipin 2		Sebaceous gland	Sebaceous gland		Sebaceous gland	Sebaceous gland	Cluster001		Cluster009
PMVK	phosphomevalonate kinase		Sebaceous gland	Sebaceous gland		Sebaceous gland	Sebaceous gland	Cluster001	Cluster0793	Cluster009
PNLIPRP3	pancreatic lipase related protein 3		Sebaceous gland	Sebaceous gland		Sebaceous gland	Sebaceous gland	Cluster001		Cluster009
PON3	paraoxonase 3		Sebaceous gland	Sebaceous gland		Sebaceous gland	Sebaceous gland	Cluster001		Cluster009
RARRES1	retinoic acid receptor responder 1		Sebaceous gland	Sebaceous gland		Sebaceous gland	Sebaceous gland	Cluster001		Cluster009
REEP6	receptor accessory protein 6		Sebaceous gland	Sebaceous gland		Sebaceous gland	Sebaceous gland	Cluster001		Cluster009
SAMM50	SAMM50 sorting and assembly machinery component		Sebaceous gland	Sebaceous gland		Sebaceous gland	Sebaceous gland	Cluster001		Cluster009
SLC25A18	solute carrier family 25 member 18		Sebaceous gland	Sebaceous gland		Sebaceous gland	Sebaceous gland	Cluster001		Cluster009
SLC25A34	solute carrier family 25 member 34		Sebaceous gland	Sebaceous gland		Sebaceous gland	Sebaceous gland	Cluster001		Cluster009
SLC26A3	solute carrier family 26 member 3		Sebaceous gland	Sebaceous gland		Sebaceous gland	Sebaceous gland	Cluster001		Cluster009
SLC27A2	solute carrier family 27 member 2		Sebaceous gland	Sebaceous gland		Sebaceous gland	Sebaceous gland	Cluster001		Cluster009
SLC35A2	solute carrier family 35 member A2		Sebaceous gland	Sebaceous gland		Sebaceous gland	Sebaceous gland	Cluster001		Cluster009
SLC41A1	solute carrier family 41 member 1		Sebaceous gland	Sebaceous gland		Sebaceous gland	Sebaceous gland	Cluster001		Cluster009
SLC46A3	solute carrier family 46 member 3		Sebaceous gland	Sebaceous gland		Sebaceous gland	Sebaceous gland	Cluster001		Cluster009
SLC50A1	solute carrier family 50 member 1		Sebaceous gland	Sebaceous gland		Sebaceous gland	Sebaceous gland	Cluster001		Cluster009
SPIRE2	spire type actin nucleation factor 2		Sebaceous gland	Sebaceous gland		Sebaceous gland	Sebaceous gland	Cluster001		Cluster009
SRD5A1	steroid 5 alpha-reductase 1		Sebaceous gland	Sebaceous gland		Sebaceous gland	Sebaceous gland	Cluster001		Cluster009
TLCD1	TLC domain containing 1		Sebaceous gland	Sebaceous gland		Sebaceous gland	Sebaceous gland	Cluster001		Cluster009
TMEM189	transmembrane protein 189		Sebaceous gland	Sebaceous gland		Sebaceous gland	Sebaceous gland	Cluster001		Cluster009
ZNF280D	zinc finger protein 280D		Sebaceous gland	Sebaceous gland		Sebaceous gland	Sebaceous gland	Cluster001	Cluster0163	Cluster009
ACAA2	acetyl-CoA acyltransferase 2		Sebaceous gland		Sebaceous gland	Sebaceous gland	Sebaceous gland		Cluster0010	Cluster009
CALML3	calmodulin like 3		Sebaceous gland		Sebaceous gland	Sebaceous gland	Sebaceous gland	Cluster021	Cluster0222	Cluster009
EMILIN3	elastin microfibril interfacer 3		Sebaceous gland		Sebaceous gland	Sebaceous gland	Sebaceous gland		Cluster0010	Cluster009
ABHD5	abhydrolase domain containing 5			Sebaceous gland			Sebaceous gland	Cluster001
ACP6	acid phosphatase 6, lysophosphatidic			Sebaceous gland			Sebaceous gland	Cluster001
ACYP2	acylphosphatase 2			Sebaceous gland			Sebaceous gland	Cluster001
ADGRG2	adhesion G protein-coupled receptor G2			Sebaceous gland			Sebaceous gland	Cluster001
ADRB1	adrenoceptor beta 1			Sebaceous gland			Sebaceous gland	Cluster001
ADTRP	androgen dependent TFPI regulating protein			Sebaceous gland			Sebaceous gland	Cluster001
AKR1A1	aldo-keto reductase family 1, member A1 (aldehyde reductase)			Sebaceous gland			Sebaceous gland	Cluster001
ALAS1	5'-aminolevulinate synthase 1			Sebaceous gland			Sebaceous gland	Cluster001
ALDH1L1	aldehyde dehydrogenase 1 family member L1			Sebaceous gland			Sebaceous gland	Cluster001	Cluster0201
ALDH5A1	aldehyde dehydrogenase 5 family member A1			Sebaceous gland			Sebaceous gland	Cluster001
ALDH6A1	aldehyde dehydrogenase 6 family member A1			Sebaceous gland			Sebaceous gland	Cluster001
AMACR	alpha-methylacyl-CoA racemase			Sebaceous gland			Sebaceous gland	Cluster001
APOE	apolipoprotein E			Sebaceous gland			Sebaceous gland	Cluster001
BCAP29	B-cell receptor-associated protein 29			Sebaceous gland			Sebaceous gland	Cluster001
BCAP31	B-cell receptor-associated protein 31			Sebaceous gland			Sebaceous gland	Cluster001	Cluster0260
BEAN1	brain expressed, associated with NEDD4, 1			Sebaceous gland			Sebaceous gland	Cluster001
C1orf53	chromosome 1 open reading frame 53			Sebaceous gland			Sebaceous gland	Cluster001
CARD18	caspase recruitment domain family member 18			Sebaceous gland			Sebaceous gland	Cluster001
CD59	CD59 molecule			Sebaceous gland			Sebaceous gland	Cluster001	Cluster0183
CDK5	cyclin-dependent kinase 5			Sebaceous gland			Sebaceous gland	Cluster001	Cluster1093
CERS4	ceramide synthase 4			Sebaceous gland			Sebaceous gland	Cluster001
CHP1	calcineurin like EF-hand protein 1			Sebaceous gland			Sebaceous gland	Cluster001
CISH	cytokine inducible SH2 containing protein			Sebaceous gland			Sebaceous gland	Cluster001
CKMT1A	creatine kinase, mitochondrial 1A			Sebaceous gland			Sebaceous gland	Cluster001
CMTM8	CKLF like MARVEL transmembrane domain containing 8			Sebaceous gland			Sebaceous gland	Cluster001
CPD	carboxypeptidase D			Sebaceous gland			Sebaceous gland	Cluster001
CREG1	cellular repressor of E1A stimulated genes 1			Sebaceous gland			Sebaceous gland	Cluster001
CS	citrate synthase			Sebaceous gland			Sebaceous gland	Cluster001
CSRP2	cysteine and glycine rich protein 2			Sebaceous gland			Sebaceous gland	Cluster001
CTH	cystathionine gamma-lyase			Sebaceous gland			Sebaceous gland	Cluster001
CYP27A1	cytochrome P450 family 27 subfamily A member 1			Sebaceous gland			Sebaceous gland	Cluster001
DCXR	dicarbonyl/L-xylulose reductase			Sebaceous gland			Sebaceous gland	Cluster001
DDIT4	DNA damage inducible transcript 4			Sebaceous gland			Sebaceous gland	Cluster001
DECR1	2,4-dienoyl-CoA reductase 1, mitochondrial			Sebaceous gland			Sebaceous gland	Cluster001
DHCR24	24-dehydrocholesterol reductase			Sebaceous gland			Sebaceous gland	Cluster001
DHDDS	dehydrodolichyl diphosphate synthase subunit			Sebaceous gland			Sebaceous gland	Cluster001
DHRS7B	dehydrogenase/reductase (SDR family) member 7B			Sebaceous gland			Sebaceous gland	Cluster001
DIRAS3	DIRAS family GTP binding RAS like 3			Sebaceous gland			Sebaceous gland	Cluster001
DLD	dihydrolipoamide dehydrogenase			Sebaceous gland			Sebaceous gland	Cluster001	Cluster0235
DNAH17	dynein axonemal heavy chain 17			Sebaceous gland			Sebaceous gland	Cluster001
DNAH8	dynein axonemal heavy chain 8			Sebaceous gland			Sebaceous gland	Cluster001
DOPEY2	dopey family member 2			Sebaceous gland			Sebaceous gland	Cluster001
DTX4	deltex 4, E3 ubiquitin ligase			Sebaceous gland			Sebaceous gland	Cluster001
ECHDC1	ethylmalonyl-CoA decarboxylase 1			Sebaceous gland			Sebaceous gland	Cluster001
ECHDC3	enoyl-CoA hydratase domain containing 3			Sebaceous gland			Sebaceous gland	Cluster001
ECI2	enoyl-CoA delta isomerase 2			Sebaceous gland			Sebaceous gland	Cluster001
EFNB2	ephrin B2			Sebaceous gland			Sebaceous gland	Cluster001
FAM213A	family with sequence similarity 213 member A			Sebaceous gland			Sebaceous gland	Cluster001
FAM26E	family with sequence similarity 26 member E			Sebaceous gland			Sebaceous gland	Cluster001	Cluster0344
FAM46C	family with sequence similarity 46 member C			Sebaceous gland			Sebaceous gland	Cluster001
FDFT1	farnesyl-diphosphate farnesyltransferase 1			Sebaceous gland			Sebaceous gland	Cluster001	Cluster0688
FHIT	fragile histidine triad			Sebaceous gland			Sebaceous gland	Cluster001
FITM2	fat storage inducing transmembrane protein 2			Sebaceous gland			Sebaceous gland	Cluster001
FNDC4	fibronectin type III domain containing 4			Sebaceous gland			Sebaceous gland	Cluster001
FOXC1	forkhead box C1			Sebaceous gland			Sebaceous gland	Cluster001	Cluster0565
FZD5	frizzled class receptor 5			Sebaceous gland			Sebaceous gland	Cluster001
GATA6	GATA binding protein 6			Sebaceous gland			Sebaceous gland	Cluster001	Cluster0362
GCSH	glycine cleavage system protein H			Sebaceous gland			Sebaceous gland	Cluster001
GDPD1	glycerophosphodiester phosphodiesterase domain containing 1			Sebaceous gland			Sebaceous gland	Cluster001
GGPS1	geranylgeranyl diphosphate synthase 1			Sebaceous gland			Sebaceous gland	Cluster001	Cluster0307
GK5	glycerol kinase 5 (putative)			Sebaceous gland			Sebaceous gland	Cluster001
GPT2	glutamic pyruvate transaminase (alanine aminotransferase) 2			Sebaceous gland			Sebaceous gland	Cluster001
HACD2	3-hydroxyacyl-CoA dehydratase 2			Sebaceous gland			Sebaceous gland	Cluster001
HADHB	hydroxyacyl-CoA dehydrogenase/3-ketoacyl-CoA thiolase/enoyl-CoA hydratase (trifunctional protein), beta subunit			Sebaceous gland			Sebaceous gland	Cluster001
HBEGF	heparin binding EGF like growth factor			Sebaceous gland			Sebaceous gland	Cluster001
HIST1H1C	histone cluster 1, H1c			Sebaceous gland			Sebaceous gland	Cluster001	Cluster0547
HIST1H2AG	histone cluster 1, H2ag			Sebaceous gland			Sebaceous gland	Cluster001
HIST1H2BC	histone cluster 1, H2bc			Sebaceous gland			Sebaceous gland	Cluster001	Cluster0762
HIST1H4H	histone cluster 1, H4h			Sebaceous gland			Sebaceous gland	Cluster001
HMGCL	3-hydroxymethyl-3-methylglutaryl-CoA lyase			Sebaceous gland			Sebaceous gland	Cluster001
HMGCR	3-hydroxy-3-methylglutaryl-CoA reductase			Sebaceous gland			Sebaceous gland	Cluster001	Cluster1115
HSD17B12	hydroxysteroid (17-beta) dehydrogenase 12			Sebaceous gland			Sebaceous gland	Cluster001
HSD3BP2	hydroxy-delta-5-steroid dehydrogenase, 3 beta, pseudogene 2			Sebaceous gland			Sebaceous gland	Cluster001
HSPA9	heat shock protein family A (Hsp70) member 9			Sebaceous gland			Sebaceous gland	Cluster001	Cluster0872
HYKK	hydroxylysine kinase			Sebaceous gland			Sebaceous gland	Cluster001
IL10RB-AS1	IL10RB antisense RNA 1 (head to head)			Sebaceous gland			Sebaceous gland	Cluster001	Cluster0707
IMMT	inner membrane mitochondrial protein			Sebaceous gland			Sebaceous gland	Cluster001
ISOC1	isochorismatase domain containing 1			Sebaceous gland			Sebaceous gland	Cluster001
IVD	isovaleryl-CoA dehydrogenase			Sebaceous gland			Sebaceous gland	Cluster001	Cluster0446
KCNJ15	potassium voltage-gated channel subfamily J member 15			Sebaceous gland			Sebaceous gland	Cluster001
KIAA1191	KIAA1191			Sebaceous gland			Sebaceous gland	Cluster001
KLHDC8B	kelch domain containing 8B			Sebaceous gland			Sebaceous gland	Cluster001
LINC00467	long intergenic non-protein coding RNA 467			Sebaceous gland			Sebaceous gland	Cluster001
LINC01018	long intergenic non-protein coding RNA 1018			Sebaceous gland			Sebaceous gland	Cluster001
LPIN1	lipin 1			Sebaceous gland			Sebaceous gland	Cluster001
MACROD2	MACRO domain containing 2			Sebaceous gland			Sebaceous gland	Cluster001
MAGEA11	MAGE family member A11			Sebaceous gland			Sebaceous gland	Cluster001
MANEAL	mannosidase endo-alpha like			Sebaceous gland			Sebaceous gland	Cluster001
MC5R	melanocortin 5 receptor			Sebaceous gland			Sebaceous gland	Cluster001
MCCC1	methylcrotonoyl-CoA carboxylase 1			Sebaceous gland			Sebaceous gland	Cluster001
MCCC2	methylcrotonoyl-CoA carboxylase 2			Sebaceous gland			Sebaceous gland	Cluster001
MECR	mitochondrial trans-2-enoyl-CoA reductase			Sebaceous gland			Sebaceous gland	Cluster001
MMAB	methylmalonic aciduria (cobalamin deficiency) cblB type			Sebaceous gland			Sebaceous gland	Cluster001
MOCOS	molybdenum cofactor sulfurase			Sebaceous gland			Sebaceous gland	Cluster001
MPC1	mitochondrial pyruvate carrier 1			Sebaceous gland			Sebaceous gland	Cluster001
MUM1L1	melanoma associated antigen (mutated) 1-like 1			Sebaceous gland			Sebaceous gland	Cluster001
NADK	NAD kinase			Sebaceous gland			Sebaceous gland	Cluster001
NADSYN1	NAD synthetase 1			Sebaceous gland			Sebaceous gland	Cluster001
NDUFB3	NADH:ubiquinone oxidoreductase subunit B3			Sebaceous gland			Sebaceous gland	Cluster001	Cluster0236
NDUFS1	NADH:ubiquinone oxidoreductase core subunit S1			Sebaceous gland			Sebaceous gland	Cluster001
ORC5	origin recognition complex subunit 5			Sebaceous gland			Sebaceous gland	Cluster001	Cluster0328
PAFAH2	platelet activating factor acetylhydrolase 2			Sebaceous gland			Sebaceous gland	Cluster001
PARVB	parvin beta			Sebaceous gland			Sebaceous gland	Cluster001	Cluster0370
PC	pyruvate carboxylase			Sebaceous gland			Sebaceous gland	Cluster001	Cluster0201
PCP4L1	Purkinje cell protein 4 like 1			Sebaceous gland			Sebaceous gland	Cluster001
PCTP	phosphatidylcholine transfer protein			Sebaceous gland			Sebaceous gland	Cluster001	No Class
PCYT2	phosphate cytidylyltransferase 2, ethanolamine			Sebaceous gland			Sebaceous gland	Cluster001	Cluster0809
PDHX	pyruvate dehydrogenase complex component X			Sebaceous gland			Sebaceous gland	Cluster001	Cluster0314
PEX16	peroxisomal biogenesis factor 16			Sebaceous gland			Sebaceous gland	Cluster001
PEX3	peroxisomal biogenesis factor 3			Sebaceous gland			Sebaceous gland	Cluster001	Cluster0235
PFKFB4	6-phosphofructo-2-kinase/fructose-2,6-biphosphatase 4			Sebaceous gland			Sebaceous gland	Cluster001
PGM1	phosphoglucomutase 1			Sebaceous gland			Sebaceous gland	Cluster001
PKIB	protein kinase (cAMP-dependent, catalytic) inhibitor beta			Sebaceous gland			Sebaceous gland	Cluster001
PLA2G7	phospholipase A2 group VII			Sebaceous gland			Sebaceous gland	Cluster001
PNPLA3	patatin like phospholipase domain containing 3			Sebaceous gland			Sebaceous gland	Cluster001
PPARA	peroxisome proliferator activated receptor alpha			Sebaceous gland			Sebaceous gland	Cluster001
PPM1B	protein phosphatase, Mg2+/Mn2+ dependent 1B			Sebaceous gland			Sebaceous gland	Cluster001
PPM1K	protein phosphatase, Mg2+/Mn2+ dependent 1K			Sebaceous gland			Sebaceous gland	Cluster001	Cluster0446
PRDX2	peroxiredoxin 2			Sebaceous gland			Sebaceous gland	Cluster001	Cluster0793
PXMP4	peroxisomal membrane protein 4			Sebaceous gland			Sebaceous gland	Cluster001
RAB15	RAB15, member RAS oncogene family			Sebaceous gland			Sebaceous gland	Cluster001
RBM47	RNA binding motif protein 47			Sebaceous gland			Sebaceous gland	Cluster001
RCL1	RNA terminal phosphate cyclase like 1			Sebaceous gland			Sebaceous gland	Cluster001
RFC1	replication factor C subunit 1			Sebaceous gland			Sebaceous gland	Cluster001	Cluster0930
RMDN3	regulator of microtubule dynamics 3			Sebaceous gland			Sebaceous gland	Cluster001
RTCA	RNA 3'-terminal phosphate cyclase			Sebaceous gland			Sebaceous gland	Cluster001	Cluster0003
RTN3	reticulon 3			Sebaceous gland			Sebaceous gland	Cluster001
SGPP2	sphingosine-1-phosphate phosphatase 2			Sebaceous gland			Sebaceous gland	Cluster001
SLC11A2	solute carrier family 11 member 2			Sebaceous gland			Sebaceous gland	Cluster001
SLC15A1	solute carrier family 15 member 1			Sebaceous gland			Sebaceous gland	Cluster001
SLC25A1	solute carrier family 25 member 1			Sebaceous gland			Sebaceous gland	Cluster001
SLC25A11	solute carrier family 25 member 11			Sebaceous gland			Sebaceous gland	Cluster001	Cluster1093
SLC25A17	solute carrier family 25 member 17			Sebaceous gland			Sebaceous gland	Cluster001
SLC25A20	solute carrier family 25 member 20			Sebaceous gland			Sebaceous gland	Cluster001
SLC44A3	solute carrier family 44 member 3			Sebaceous gland			Sebaceous gland	Cluster001
SLC5A6	solute carrier family 5 member 6			Sebaceous gland			Sebaceous gland	Cluster001
SORD	sorbitol dehydrogenase			Sebaceous gland			Sebaceous gland	Cluster001
SPATA6L	spermatogenesis associated 6 like			Sebaceous gland			Sebaceous gland	Cluster001
SRD5A3	steroid 5 alpha-reductase 3			Sebaceous gland			Sebaceous gland	Cluster001	Cluster1052
STX12	syntaxin 12			Sebaceous gland			Sebaceous gland	Cluster001
SUB1	SUB1 homolog, transcriptional regulator			Sebaceous gland			Sebaceous gland	Cluster001	Cluster0001
SUOX	sulfite oxidase			Sebaceous gland			Sebaceous gland	Cluster001	Cluster0446
SYN2	synapsin II			Sebaceous gland			Sebaceous gland	Cluster001	Cluster0201
SYNGR1	synaptogyrin 1			Sebaceous gland			Sebaceous gland	Cluster001
TALDO1	transaldolase 1			Sebaceous gland			Sebaceous gland	Cluster001
TCP1	t-complex 1			Sebaceous gland			Sebaceous gland	Cluster001	Cluster0062
TFRC	transferrin receptor			Sebaceous gland			Sebaceous gland	Cluster001
TKT	transketolase			Sebaceous gland			Sebaceous gland	Cluster001
TLCD2	TLC domain containing 2			Sebaceous gland			Sebaceous gland	Cluster001
TMBIM6	transmembrane BAX inhibitor motif containing 6			Sebaceous gland			Sebaceous gland	Cluster001
TMED5	transmembrane p24 trafficking protein 5			Sebaceous gland			Sebaceous gland	Cluster001	Cluster0756
TMEM164	transmembrane protein 164			Sebaceous gland			Sebaceous gland	Cluster001
TMEM63C	transmembrane protein 63C			Sebaceous gland			Sebaceous gland	Cluster001	Cluster0613
TSPAN6	tetraspanin 6			Sebaceous gland			Sebaceous gland	Cluster001
TTLL4	tubulin tyrosine ligase like 4			Sebaceous gland			Sebaceous gland	Cluster001
UBE2QL1	ubiquitin conjugating enzyme E2 Q family like 1			Sebaceous gland			Sebaceous gland	Cluster001
ULK4	unc-51 like kinase 4			Sebaceous gland			Sebaceous gland	Cluster001
UNG	uracil DNA glycosylase			Sebaceous gland			Sebaceous gland	Cluster001
UQCRC1	ubiquinol-cytochrome c reductase core protein I			Sebaceous gland			Sebaceous gland	Cluster001	Cluster0260
USMG5	up-regulated during skeletal muscle growth 5 homolog (mouse)			Sebaceous gland			Sebaceous gland	Cluster001	Cluster0038
VIMP	VCP interacting membrane selenoprotein			Sebaceous gland			Sebaceous gland	Cluster001
ZBED3	zinc finger BED-type containing 3			Sebaceous gland			Sebaceous gland	Cluster001	Cluster0811
ZNF254	zinc finger protein 254			Sebaceous gland			Sebaceous gland	Cluster001
ZNF385D	zinc finger protein 385D			Sebaceous gland			Sebaceous gland	Cluster001	Cluster0570
ZNF91	zinc finger protein 91			Sebaceous gland			Sebaceous gland	Cluster001
AHSP	alpha hemoglobin stabilizing protein				Sebaceous gland		Sebaceous gland		Cluster0010
ATP5A1	ATP synthase, H+ transporting, mitochondrial F1 complex, alpha subunit 1, cardiac muscle				Sebaceous gland		Sebaceous gland	Cluster057	Cluster0365
ATP5C1	ATP synthase, H+ transporting, mitochondrial F1 complex, gamma polypeptide 1				Sebaceous gland		Sebaceous gland	Cluster006	Cluster0332
CDKL2	cyclin dependent kinase like 2				Sebaceous gland		Sebaceous gland		Cluster0010
DMBX1	diencephalon/mesencephalon homeobox 1				Sebaceous gland		Sebaceous gland		Cluster0010
IDI2-AS1	IDI2 antisense RNA 1				Sebaceous gland		Sebaceous gland		Cluster1153
ROS1	ROS proto-oncogene 1, receptor tyrosine kinase				Sebaceous gland		Sebaceous gland		Cluster0010
RUSC1-AS1	RUSC1 antisense RNA 1				Sebaceous gland		Sebaceous gland		Cluster0206
SLC22A31	solute carrier family 22 member 31				Sebaceous gland		Sebaceous gland		Cluster0010
SULT4A1	sulfotransferase family 4A member 1				Sebaceous gland		Sebaceous gland	Cluster437	Cluster0010
TRHDE	thyrotropin releasing hormone degrading enzyme				Sebaceous gland		Sebaceous gland		Cluster0530
TRHDE-AS1	TRHDE antisense RNA 1				Sebaceous gland		Sebaceous gland	Cluster174	Cluster0530
UNC5B	unc-5 netrin receptor B				Sebaceous gland		Sebaceous gland	Cluster059	Cluster0222
UQCRC2	ubiquinol-cytochrome c reductase core protein II				Sebaceous gland		Sebaceous gland	Cluster028	Cluster0365
C1orf158	chromosome 1 open reading frame 158					Sebaceous gland	Sebaceous gland			Cluster009
CCDC86	coiled-coil domain containing 86					Sebaceous gland	Sebaceous gland	Cluster028	Cluster0083	Cluster009
CCNF	cyclin F					Sebaceous gland	Sebaceous gland	Cluster437		Cluster009
CLSTN3	calsyntenin 3					Sebaceous gland	Sebaceous gland	Cluster437		Cluster009
DNAJA1	DnaJ heat shock protein family (Hsp40) member A1					Sebaceous gland	Sebaceous gland	Cluster376	Cluster0258	Cluster009
ERV3-1	endogenous retrovirus group 3 member 1					Sebaceous gland	Sebaceous gland			Cluster009
FER1L4	fer-1 like family member 4, pseudogene					Sebaceous gland	Sebaceous gland	Cluster346		Cluster009
KRT9	keratin 9					Sebaceous gland	Sebaceous gland			Cluster009
PDHB	pyruvate dehydrogenase (lipoamide) beta					Sebaceous gland	Sebaceous gland	Cluster057		Cluster009
PPP4R1L	protein phosphatase 4 regulatory subunit 1 like (pseudogene)					Sebaceous gland	Sebaceous gland		Cluster0026	Cluster009
ABCC11	ATP binding cassette subfamily C member 11	Apocrine gland			Apocrine gland		Apocrine gland		Cluster0041
ABCC12	ATP binding cassette subfamily C member 12	Apocrine gland			Apocrine gland		Apocrine gland		Cluster0041
ACSM1	acyl-CoA synthetase medium-chain family member 1	Apocrine gland			Apocrine gland		Apocrine gland		Cluster0041
AKR1D1	aldo-keto reductase family 1, member D1	Apocrine gland			Apocrine gland		Apocrine gland		Cluster0041
B3GAT1	beta-1,3-glucuronyltransferase 1	Apocrine gland			Apocrine gland		Apocrine gland		Cluster0041
C6orf223	chromosome 6 open reading frame 223	Apocrine gland			Apocrine gland		Apocrine gland	Cluster380	Cluster0041
CES1P1	carboxylesterase 1 pseudogene 1	Apocrine gland			Apocrine gland		Apocrine gland	Cluster010	Cluster0041
CHST1	carbohydrate sulfotransferase 1	Apocrine gland			Apocrine gland		Apocrine gland		Cluster0041
CXCL17	C-X-C motif chemokine ligand 17	Apocrine gland			Apocrine gland		Apocrine gland		Cluster0041
FCN2	ficolin 2	Apocrine gland			Apocrine gland		Apocrine gland		Cluster0041
FIBCD1	fibrinogen C domain containing 1	Apocrine gland			Apocrine gland		Apocrine gland	Cluster010	Cluster0041
GNMT	glycine N-methyltransferase	Apocrine gland			Apocrine gland		Apocrine gland		Cluster0041
GSTM5	glutathione S-transferase mu 5	Apocrine gland			Apocrine gland		Apocrine gland		Cluster0041
GUSB	glucuronidase beta	Apocrine gland			Apocrine gland		Apocrine gland	Cluster303	Cluster0041
HPN	hepsin	Apocrine gland			Apocrine gland		Apocrine gland	Cluster874	Cluster0041
KMO	kynurenine 3-monooxygenase (kynurenine 3-hydroxylase)	Apocrine gland			Apocrine gland		Apocrine gland		Cluster0041
KYNU	kynureninase	Apocrine gland			Apocrine gland		Apocrine gland		Cluster0041
LBP	lipopolysaccharide binding protein	Apocrine gland			Apocrine gland		Apocrine gland		Cluster0041
LINC01511	long intergenic non-protein coding RNA 1511	Apocrine gland			Apocrine gland		Apocrine gland		Cluster0041
NAT2	N-acetyltransferase 2 (arylamine N-acetyltransferase)	Apocrine gland			Apocrine gland		Apocrine gland		Cluster0041
NLRP13	NLR family, pyrin domain containing 13	Apocrine gland			Apocrine gland		Apocrine gland		Cluster0041
ST8SIA6-AS1	ST8SIA6 antisense RNA 1	Apocrine gland			Apocrine gland		Apocrine gland		Cluster0041
UGT2B11	UDP glucuronosyltransferase family 2 member B11	Apocrine gland			Apocrine gland		Apocrine gland		Cluster0041
ADORA1	adenosine A1 receptor	Eccrine sweat gland	Eccrine sweat gland	Eccrine sweat gland	Eccrine sweat gland	Eccrine sweat gland	Eccrine sweat gland	Cluster004	Cluster0005	Cluster008
ATP1B1	ATPase Na+/K+ transporting subunit beta 1	Eccrine sweat gland	Eccrine sweat gland	Eccrine sweat gland	Eccrine sweat gland	Eccrine sweat gland	Eccrine sweat gland	Cluster004	Cluster0005	Cluster008
ATP2A3	ATPase sarcoplasmic/endoplasmic reticulum Ca2+ transporting 3	Eccrine sweat gland	Eccrine sweat gland	Eccrine sweat gland	Eccrine sweat gland	Eccrine sweat gland	Eccrine sweat gland	Cluster004	Cluster0005	Cluster008
ATP6V0A4	ATPase H+ transporting V0 subunit a4	Eccrine sweat gland	Eccrine sweat gland	Eccrine sweat gland	Eccrine sweat gland	Eccrine sweat gland	Eccrine sweat gland	Cluster004	Cluster0005	Cluster008
ATP6V1B1	ATPase H+ transporting V1 subunit B1	Eccrine sweat gland	Eccrine sweat gland	Eccrine sweat gland	Eccrine sweat gland	Eccrine sweat gland	Eccrine sweat gland	Cluster004	Cluster0005	Cluster008
CADPS2	Ca2+ dependent secretion activator 2	Eccrine sweat gland	Eccrine sweat gland	Eccrine sweat gland	Eccrine sweat gland	Eccrine sweat gland	Eccrine sweat gland	Cluster313	Cluster0005	Cluster008
CAMK2N1	calcium/calmodulin dependent protein kinase II inhibitor 1	Eccrine sweat gland	Eccrine sweat gland	Eccrine sweat gland	Eccrine sweat gland	Eccrine sweat gland	Eccrine sweat gland	Cluster004	Cluster0005	Cluster008
CEACAM1	carcinoembryonic antigen related cell adhesion molecule 1	Eccrine sweat gland	Eccrine sweat gland	Eccrine sweat gland	Eccrine sweat gland	Eccrine sweat gland	Eccrine sweat gland	Cluster004	Cluster0005	Cluster008
CKMT2	creatine kinase, mitochondrial 2	Eccrine sweat gland	Eccrine sweat gland	Eccrine sweat gland	Eccrine sweat gland	Eccrine sweat gland	Eccrine sweat gland	Cluster004	Cluster0005	Cluster008
CLDN10	claudin 10	Eccrine sweat gland	Eccrine sweat gland	Eccrine sweat gland	Eccrine sweat gland	Eccrine sweat gland	Eccrine sweat gland	Cluster004	Cluster0005	Cluster008
CLDN3	claudin 3	Eccrine sweat gland	Eccrine sweat gland	Eccrine sweat gland	Eccrine sweat gland	Eccrine sweat gland	Eccrine sweat gland	Cluster004	Cluster0005	Cluster008
CRACR2A	calcium release activated channel regulator 2A	Eccrine sweat gland	Eccrine sweat gland	Eccrine sweat gland	Eccrine sweat gland	Eccrine sweat gland	Eccrine sweat gland	Cluster004	Cluster0005	Cluster008
CRACR2B	calcium release activated channel regulator 2B	Eccrine sweat gland	Eccrine sweat gland	Eccrine sweat gland	Eccrine sweat gland	Eccrine sweat gland	Eccrine sweat gland	Cluster004	Cluster0005	Cluster008
DNER	delta/notch like EGF repeat containing	Eccrine sweat gland	Eccrine sweat gland	Eccrine sweat gland	Eccrine sweat gland	Eccrine sweat gland	Eccrine sweat gland	Cluster004	Cluster0005	Cluster008
ELF5	E74 like ETS transcription factor 5	Eccrine sweat gland	Eccrine sweat gland	Eccrine sweat gland	Eccrine sweat gland	Eccrine sweat gland	Eccrine sweat gland	Cluster004	Cluster0005	Cluster008
EPCAM	epithelial cell adhesion molecule	Eccrine sweat gland	Eccrine sweat gland	Eccrine sweat gland	Eccrine sweat gland	Eccrine sweat gland	Eccrine sweat gland	Cluster004	Cluster0005	Cluster008
ESRRG	estrogen related receptor gamma	Eccrine sweat gland	Eccrine sweat gland	Eccrine sweat gland	Eccrine sweat gland	Eccrine sweat gland	Eccrine sweat gland	Cluster004	Cluster0005	Cluster008
EVA1A	eva-1 homolog A, regulator of programmed cell death	Eccrine sweat gland	Eccrine sweat gland	Eccrine sweat gland	Eccrine sweat gland	Eccrine sweat gland	Eccrine sweat gland	Cluster004	Cluster0005	Cluster008
FAM189A2	family with sequence similarity 189 member A2	Eccrine sweat gland	Eccrine sweat gland	Eccrine sweat gland	Eccrine sweat gland	Eccrine sweat gland	Eccrine sweat gland	Cluster004	Cluster0005	Cluster008
FMO5	flavin containing monooxygenase 5	Eccrine sweat gland	Eccrine sweat gland	Eccrine sweat gland	Eccrine sweat gland	Eccrine sweat gland	Eccrine sweat gland	Cluster004	Cluster0005	Cluster008
FZD1	frizzled class receptor 1	Eccrine sweat gland	Eccrine sweat gland	Eccrine sweat gland	Eccrine sweat gland	Eccrine sweat gland	Eccrine sweat gland	Cluster004	Cluster0005	Cluster008
GABRP	gamma-aminobutyric acid type A receptor pi subunit	Eccrine sweat gland	Eccrine sweat gland	Eccrine sweat gland	Eccrine sweat gland	Eccrine sweat gland	Eccrine sweat gland	Cluster004	Cluster0098	Cluster008
GNG7	G protein subunit gamma 7	Eccrine sweat gland	Eccrine sweat gland	Eccrine sweat gland	Eccrine sweat gland	Eccrine sweat gland	Eccrine sweat gland	Cluster004	Cluster0005	Cluster008
GOT1	glutamic-oxaloacetic transaminase 1	Eccrine sweat gland	Eccrine sweat gland	Eccrine sweat gland	Eccrine sweat gland	Eccrine sweat gland	Eccrine sweat gland	Cluster004	Cluster0005	Cluster008
GPR12	G protein-coupled receptor 12	Eccrine sweat gland	Eccrine sweat gland	Eccrine sweat gland	Eccrine sweat gland	Eccrine sweat gland	Eccrine sweat gland	Cluster004	Cluster0098	Cluster008
GRIA2	glutamate ionotropic receptor AMPA type subunit 2	Eccrine sweat gland	Eccrine sweat gland	Eccrine sweat gland	Eccrine sweat gland	Eccrine sweat gland	Eccrine sweat gland	Cluster004	Cluster0005	Cluster008
HSD11B2	hydroxysteroid (11-beta) dehydrogenase 2	Eccrine sweat gland	Eccrine sweat gland	Eccrine sweat gland	Eccrine sweat gland	Eccrine sweat gland	Eccrine sweat gland	Cluster004	Cluster0587	Cluster008
IQGAP2	IQ motif containing GTPase activating protein 2	Eccrine sweat gland	Eccrine sweat gland	Eccrine sweat gland	Eccrine sweat gland	Eccrine sweat gland	Eccrine sweat gland	Cluster004	Cluster0005	Cluster008
KCNK5	potassium two pore domain channel subfamily K member 5	Eccrine sweat gland	Eccrine sweat gland	Eccrine sweat gland	Eccrine sweat gland	Eccrine sweat gland	Eccrine sweat gland	Cluster004	Cluster0005	Cluster008
KCNN4	potassium calcium-activated channel subfamily N member 4	Eccrine sweat gland	Eccrine sweat gland	Eccrine sweat gland	Eccrine sweat gland	Eccrine sweat gland	Eccrine sweat gland	Cluster004	Cluster0005	Cluster008
KIAA1324	KIAA1324	Eccrine sweat gland	Eccrine sweat gland	Eccrine sweat gland	Eccrine sweat gland	Eccrine sweat gland	Eccrine sweat gland	Cluster004	Cluster0005	Cluster008
KRT7	keratin 7	Eccrine sweat gland	Eccrine sweat gland	Eccrine sweat gland	Eccrine sweat gland	Eccrine sweat gland	Eccrine sweat gland	Cluster004	Cluster0005	Cluster008
KRT8	keratin 8	Eccrine sweat gland	Eccrine sweat gland	Eccrine sweat gland	Eccrine sweat gland	Eccrine sweat gland	Eccrine sweat gland	Cluster004	Cluster0005	Cluster008
MMP7	matrix metallopeptidase 7	Eccrine sweat gland	Eccrine sweat gland	Eccrine sweat gland	Eccrine sweat gland	Eccrine sweat gland	Eccrine sweat gland	Cluster004	Cluster0098	Cluster008
NCALD	neurocalcin delta	Eccrine sweat gland	Eccrine sweat gland	Eccrine sweat gland	Eccrine sweat gland	Eccrine sweat gland	Eccrine sweat gland	Cluster004	Cluster0005	Cluster008
OXGR1	oxoglutarate receptor 1	Eccrine sweat gland	Eccrine sweat gland	Eccrine sweat gland	Eccrine sweat gland	Eccrine sweat gland	Eccrine sweat gland	Cluster004	Cluster0005	Cluster008
PDE9A	phosphodiesterase 9A	Eccrine sweat gland	Eccrine sweat gland	Eccrine sweat gland	Eccrine sweat gland	Eccrine sweat gland	Eccrine sweat gland	Cluster004	Cluster0005	Cluster008
PDK3	pyruvate dehydrogenase kinase 3	Eccrine sweat gland	Eccrine sweat gland	Eccrine sweat gland	Eccrine sweat gland	Eccrine sweat gland	Eccrine sweat gland	Cluster004	Cluster0005	Cluster008
PPARGC1A	PPARG coactivator 1 alpha	Eccrine sweat gland	Eccrine sweat gland	Eccrine sweat gland	Eccrine sweat gland	Eccrine sweat gland	Eccrine sweat gland	Cluster004	Cluster0005	Cluster008
PPP1R1B	protein phosphatase 1 regulatory inhibitor subunit 1B	Eccrine sweat gland	Eccrine sweat gland	Eccrine sweat gland	Eccrine sweat gland	Eccrine sweat gland	Eccrine sweat gland	Cluster004	Cluster0005	Cluster008
PROM1	prominin 1	Eccrine sweat gland	Eccrine sweat gland	Eccrine sweat gland	Eccrine sweat gland	Eccrine sweat gland	Eccrine sweat gland	Cluster004	Cluster0005	Cluster008
PRR15L	proline rich 15 like	Eccrine sweat gland	Eccrine sweat gland	Eccrine sweat gland	Eccrine sweat gland	Eccrine sweat gland	Eccrine sweat gland	Cluster004	Cluster0005	Cluster008
PYGB	phosphorylase, glycogen; brain	Eccrine sweat gland	Eccrine sweat gland	Eccrine sweat gland	Eccrine sweat gland	Eccrine sweat gland	Eccrine sweat gland	Cluster004	Cluster0587	Cluster008
RHPN2	rhophilin, Rho GTPase binding protein 2	Eccrine sweat gland	Eccrine sweat gland	Eccrine sweat gland	Eccrine sweat gland	Eccrine sweat gland	Eccrine sweat gland	Cluster004	Cluster0005	Cluster008
ROPN1	rhophilin associated tail protein 1	Eccrine sweat gland	Eccrine sweat gland	Eccrine sweat gland	Eccrine sweat gland	Eccrine sweat gland	Eccrine sweat gland	Cluster004	Cluster0270	Cluster008
SFRP1	secreted frizzled-related protein 1	Eccrine sweat gland	Eccrine sweat gland	Eccrine sweat gland	Eccrine sweat gland	Eccrine sweat gland	Eccrine sweat gland	Cluster004	Cluster0005	Cluster008
SH3BP4	SH3-domain binding protein 4	Eccrine sweat gland	Eccrine sweat gland	Eccrine sweat gland	Eccrine sweat gland	Eccrine sweat gland	Eccrine sweat gland	Cluster004	Cluster0005	Cluster008
SHROOM3	shroom family member 3	Eccrine sweat gland	Eccrine sweat gland	Eccrine sweat gland	Eccrine sweat gland	Eccrine sweat gland	Eccrine sweat gland	Cluster004	Cluster0005	Cluster008
SLC12A2	solute carrier family 12 member 2	Eccrine sweat gland	Eccrine sweat gland	Eccrine sweat gland	Eccrine sweat gland	Eccrine sweat gland	Eccrine sweat gland	Cluster004	Cluster0005	Cluster008
SLC14A1	solute carrier family 14 member 1 (Kidd blood group)	Eccrine sweat gland	Eccrine sweat gland	Eccrine sweat gland	Eccrine sweat gland	Eccrine sweat gland	Eccrine sweat gland	Cluster004	Cluster0005	Cluster008
SLC4A11	solute carrier family 4 member 11	Eccrine sweat gland	Eccrine sweat gland	Eccrine sweat gland	Eccrine sweat gland	Eccrine sweat gland	Eccrine sweat gland	Cluster004	Cluster0005	Cluster008
SORL1	sortilin-related receptor, L(DLR class) A repeats containing	Eccrine sweat gland	Eccrine sweat gland	Eccrine sweat gland	Eccrine sweat gland	Eccrine sweat gland	Eccrine sweat gland	Cluster004	Cluster0005	Cluster008
SOX10	SRY-box 10	Eccrine sweat gland	Eccrine sweat gland	Eccrine sweat gland	Eccrine sweat gland	Eccrine sweat gland	Eccrine sweat gland	Cluster004	Cluster0005	Cluster008
SOX8	SRY-box 8	Eccrine sweat gland	Eccrine sweat gland	Eccrine sweat gland	Eccrine sweat gland	Eccrine sweat gland	Eccrine sweat gland	Cluster004	Cluster0005	Cluster008
SOX9	SRY-box 9	Eccrine sweat gland	Eccrine sweat gland	Eccrine sweat gland	Eccrine sweat gland	Eccrine sweat gland	Eccrine sweat gland	Cluster004	Cluster0270	Cluster008
SPDEF	SAM pointed domain containing ETS transcription factor	Eccrine sweat gland	Eccrine sweat gland	Eccrine sweat gland	Eccrine sweat gland	Eccrine sweat gland	Eccrine sweat gland	Cluster004	Cluster0005	Cluster008
STAC2	SH3 and cysteine rich domain 2	Eccrine sweat gland	Eccrine sweat gland	Eccrine sweat gland	Eccrine sweat gland	Eccrine sweat gland	Eccrine sweat gland	Cluster004	Cluster0005	Cluster008
STK39	serine/threonine kinase 39	Eccrine sweat gland	Eccrine sweat gland	Eccrine sweat gland	Eccrine sweat gland	Eccrine sweat gland	Eccrine sweat gland	Cluster004	Cluster0005	Cluster008
TBX3	T-box 3	Eccrine sweat gland	Eccrine sweat gland	Eccrine sweat gland	Eccrine sweat gland	Eccrine sweat gland	Eccrine sweat gland	Cluster004	Cluster0005	Cluster008
TESC	tescalcin	Eccrine sweat gland	Eccrine sweat gland	Eccrine sweat gland	Eccrine sweat gland	Eccrine sweat gland	Eccrine sweat gland	Cluster004	Cluster0005	Cluster008
TFCP2L1	transcription factor CP2-like 1	Eccrine sweat gland	Eccrine sweat gland	Eccrine sweat gland	Eccrine sweat gland	Eccrine sweat gland	Eccrine sweat gland	Cluster004	Cluster0587	Cluster008
TMEM213	transmembrane protein 213	Eccrine sweat gland	Eccrine sweat gland	Eccrine sweat gland	Eccrine sweat gland	Eccrine sweat gland	Eccrine sweat gland	Cluster004	Cluster0005	Cluster008
TMPRSS2	transmembrane protease, serine 2	Eccrine sweat gland	Eccrine sweat gland	Eccrine sweat gland	Eccrine sweat gland	Eccrine sweat gland	Eccrine sweat gland	Cluster004	Cluster0005	Cluster008
TPD52L1	tumor protein D52-like 1	Eccrine sweat gland	Eccrine sweat gland	Eccrine sweat gland	Eccrine sweat gland	Eccrine sweat gland	Eccrine sweat gland	Cluster004	Cluster0005	Cluster008
VTCN1	V-set domain containing T cell activation inhibitor 1	Eccrine sweat gland	Eccrine sweat gland	Eccrine sweat gland	Eccrine sweat gland	Eccrine sweat gland	Eccrine sweat gland	Cluster004	Cluster0270	Cluster008
ADCY8	adenylate cyclase 8 (brain)	Eccrine sweat gland	Eccrine sweat gland	Eccrine sweat gland	Eccrine sweat gland		Eccrine sweat gland	Cluster004	Cluster0005
AOC1	amine oxidase, copper containing 1	Eccrine sweat gland	Eccrine sweat gland	Eccrine sweat gland	Eccrine sweat gland		Eccrine sweat gland	Cluster004	Cluster0098
AQP5	aquaporin 5	Eccrine sweat gland	Eccrine sweat gland	Eccrine sweat gland	Eccrine sweat gland		Eccrine sweat gland	Cluster004	Cluster0005
ARFGEF3	ARFGEF family member 3	Eccrine sweat gland	Eccrine sweat gland	Eccrine sweat gland	Eccrine sweat gland		Eccrine sweat gland	Cluster004	Cluster0005
CFTR	cystic fibrosis transmembrane conductance regulator	Eccrine sweat gland	Eccrine sweat gland	Eccrine sweat gland	Eccrine sweat gland		Eccrine sweat gland	Cluster004	Cluster0098
CHDH	choline dehydrogenase	Eccrine sweat gland	Eccrine sweat gland	Eccrine sweat gland	Eccrine sweat gland		Eccrine sweat gland	Cluster004	Cluster0005
CLDN7	claudin 7	Eccrine sweat gland	Eccrine sweat gland	Eccrine sweat gland	Eccrine sweat gland		Eccrine sweat gland	Cluster004	Cluster0005
CREB3L4	cAMP responsive element binding protein 3-like 4	Eccrine sweat gland	Eccrine sweat gland	Eccrine sweat gland	Eccrine sweat gland		Eccrine sweat gland	Cluster004	Cluster0005
CRISPLD1	cysteine rich secretory protein LCCL domain containing 1	Eccrine sweat gland	Eccrine sweat gland	Eccrine sweat gland	Eccrine sweat gland		Eccrine sweat gland	Cluster004	Cluster0005
EDAR	ectodysplasin A receptor	Eccrine sweat gland	Eccrine sweat gland	Eccrine sweat gland	Eccrine sweat gland		Eccrine sweat gland	Cluster004	Cluster0098
ETV1	ETS variant 1	Eccrine sweat gland	Eccrine sweat gland	Eccrine sweat gland	Eccrine sweat gland		Eccrine sweat gland	Cluster004	Cluster0005
FOLR1	folate receptor 1 (adult)	Eccrine sweat gland	Eccrine sweat gland	Eccrine sweat gland	Eccrine sweat gland		Eccrine sweat gland	Cluster004	Cluster0005
FOXI1	forkhead box I1	Eccrine sweat gland	Eccrine sweat gland	Eccrine sweat gland	Eccrine sweat gland		Eccrine sweat gland	Cluster004	Cluster0005
FRZB	frizzled-related protein	Eccrine sweat gland	Eccrine sweat gland	Eccrine sweat gland	Eccrine sweat gland		Eccrine sweat gland	Cluster004	Cluster0005
GALNT7	polypeptide N-acetylgalactosaminyltransferase 7	Eccrine sweat gland	Eccrine sweat gland	Eccrine sweat gland	Eccrine sweat gland		Eccrine sweat gland	Cluster004	Cluster0005
GPR160	G protein-coupled receptor 160	Eccrine sweat gland	Eccrine sweat gland	Eccrine sweat gland	Eccrine sweat gland		Eccrine sweat gland	Cluster004	Cluster0005
GRB14	growth factor receptor bound protein 14	Eccrine sweat gland	Eccrine sweat gland	Eccrine sweat gland	Eccrine sweat gland		Eccrine sweat gland	Cluster004	Cluster0005
ITPR1	inositol 1,4,5-trisphosphate receptor type 1	Eccrine sweat gland	Eccrine sweat gland	Eccrine sweat gland	Eccrine sweat gland		Eccrine sweat gland	Cluster004	Cluster0005
MAP6	microtubule associated protein 6	Eccrine sweat gland	Eccrine sweat gland	Eccrine sweat gland	Eccrine sweat gland		Eccrine sweat gland	Cluster004	Cluster0098
NBEA	neurobeachin	Eccrine sweat gland	Eccrine sweat gland	Eccrine sweat gland	Eccrine sweat gland		Eccrine sweat gland	Cluster313	Cluster0005
PADI2	peptidyl arginine deiminase 2	Eccrine sweat gland	Eccrine sweat gland	Eccrine sweat gland	Eccrine sweat gland		Eccrine sweat gland	Cluster004	Cluster0005
PIP5K1B	phosphatidylinositol-4-phosphate 5-kinase, type I, beta	Eccrine sweat gland	Eccrine sweat gland	Eccrine sweat gland	Eccrine sweat gland		Eccrine sweat gland	Cluster004	Cluster0005
PLA2R1	phospholipase A2 receptor 1	Eccrine sweat gland	Eccrine sweat gland	Eccrine sweat gland	Eccrine sweat gland		Eccrine sweat gland	Cluster004	Cluster0005
PLCB1	phospholipase C beta 1	Eccrine sweat gland	Eccrine sweat gland	Eccrine sweat gland	Eccrine sweat gland		Eccrine sweat gland	Cluster004	Cluster0005
PPP1R9A	protein phosphatase 1 regulatory subunit 9A	Eccrine sweat gland	Eccrine sweat gland	Eccrine sweat gland	Eccrine sweat gland		Eccrine sweat gland	Cluster313	Cluster0005
RARB	retinoic acid receptor beta	Eccrine sweat gland	Eccrine sweat gland	Eccrine sweat gland	Eccrine sweat gland		Eccrine sweat gland	Cluster004	Cluster0098
SHANK2	SH3 and multiple ankyrin repeat domains 2	Eccrine sweat gland	Eccrine sweat gland	Eccrine sweat gland	Eccrine sweat gland		Eccrine sweat gland	Cluster004	Cluster0005
SHC4	SHC (Src homology 2 domain containing) family member 4	Eccrine sweat gland	Eccrine sweat gland	Eccrine sweat gland	Eccrine sweat gland		Eccrine sweat gland	Cluster004	Cluster0005
SLC12A7	solute carrier family 12 member 7	Eccrine sweat gland	Eccrine sweat gland	Eccrine sweat gland	Eccrine sweat gland		Eccrine sweat gland	Cluster004	Cluster0005
SLC13A2	solute carrier family 13 member 2	Eccrine sweat gland	Eccrine sweat gland	Eccrine sweat gland	Eccrine sweat gland		Eccrine sweat gland	Cluster004	Cluster0005
SLC26A2	solute carrier family 26 member 2	Eccrine sweat gland	Eccrine sweat gland	Eccrine sweat gland	Eccrine sweat gland		Eccrine sweat gland	Cluster004	Cluster0005
SOX9-AS1	SOX9 antisense RNA 1	Eccrine sweat gland	Eccrine sweat gland	Eccrine sweat gland	Eccrine sweat gland		Eccrine sweat gland	Cluster004	Cluster0005
STK32A	serine/threonine kinase 32A	Eccrine sweat gland	Eccrine sweat gland	Eccrine sweat gland	Eccrine sweat gland		Eccrine sweat gland	Cluster004	Cluster0005
WDR72	WD repeat domain 72	Eccrine sweat gland	Eccrine sweat gland	Eccrine sweat gland	Eccrine sweat gland		Eccrine sweat gland	Cluster004	Cluster0098
ACTR3B	ARP3 actin-related protein 3 homolog B (yeast)		Eccrine sweat gland	Eccrine sweat gland		Eccrine sweat gland	Eccrine sweat gland	Cluster004		Cluster008
ATP1A1	ATPase Na+/K+ transporting subunit alpha 1		Eccrine sweat gland	Eccrine sweat gland		Eccrine sweat gland	Eccrine sweat gland	Cluster004	Cluster0409	Cluster008
C2orf88	chromosome 2 open reading frame 88		Eccrine sweat gland	Eccrine sweat gland		Eccrine sweat gland	Eccrine sweat gland	Cluster004	Cluster0112	Cluster008
C9orf152	chromosome 9 open reading frame 152		Eccrine sweat gland	Eccrine sweat gland		Eccrine sweat gland	Eccrine sweat gland	Cluster004		Cluster008
CA6	carbonic anhydrase 6		Eccrine sweat gland	Eccrine sweat gland		Eccrine sweat gland	Eccrine sweat gland	Cluster004		Cluster008
CCL28	C-C motif chemokine ligand 28		Eccrine sweat gland	Eccrine sweat gland		Eccrine sweat gland	Eccrine sweat gland	Cluster004		Cluster008
CEACAM6	carcinoembryonic antigen related cell adhesion molecule 6		Eccrine sweat gland	Eccrine sweat gland		Eccrine sweat gland	Eccrine sweat gland	Cluster004	Cluster1022	Cluster008
CHRM1	cholinergic receptor muscarinic 1		Eccrine sweat gland	Eccrine sweat gland		Eccrine sweat gland	Eccrine sweat gland	Cluster004		Cluster008
FBXO32	F-box protein 32		Eccrine sweat gland	Eccrine sweat gland		Eccrine sweat gland	Eccrine sweat gland	Cluster004		Cluster008
GPRC5C	G protein-coupled receptor class C group 5 member C		Eccrine sweat gland	Eccrine sweat gland		Eccrine sweat gland	Eccrine sweat gland	Cluster004		Cluster008
KCTD14	potassium channel tetramerization domain containing 14		Eccrine sweat gland	Eccrine sweat gland		Eccrine sweat gland	Eccrine sweat gland	Cluster004		Cluster008
NEDD4L	neural precursor cell expressed, developmentally down-regulated 4-like, E3 ubiquitin protein ligase		Eccrine sweat gland	Eccrine sweat gland		Eccrine sweat gland	Eccrine sweat gland	Cluster004		Cluster008
PLEKHB1	pleckstrin homology domain containing B1		Eccrine sweat gland	Eccrine sweat gland		Eccrine sweat gland	Eccrine sweat gland	Cluster004		Cluster008
RHCG	Rh family C glycoprotein		Eccrine sweat gland	Eccrine sweat gland		Eccrine sweat gland	Eccrine sweat gland	Cluster004		Cluster008
S100P	S100 calcium binding protein P		Eccrine sweat gland	Eccrine sweat gland		Eccrine sweat gland	Eccrine sweat gland	Cluster004		Cluster008
SCGB2A2	secretoglobin family 2A member 2		Eccrine sweat gland	Eccrine sweat gland		Eccrine sweat gland	Eccrine sweat gland	Cluster004	Cluster0637	Cluster008
SH3BGRL2	SH3 domain binding glutamate rich protein like 2		Eccrine sweat gland	Eccrine sweat gland		Eccrine sweat gland	Eccrine sweat gland	Cluster004	Cluster0499	Cluster008
TMC4	transmembrane channel like 4		Eccrine sweat gland	Eccrine sweat gland		Eccrine sweat gland	Eccrine sweat gland	Cluster004		Cluster008
C2orf82	chromosome 2 open reading frame 82		Eccrine sweat gland		Eccrine sweat gland	Eccrine sweat gland	Eccrine sweat gland	Cluster642	Cluster0005	Cluster008
CLCNKA	chloride voltage-gated channel Ka		Eccrine sweat gland		Eccrine sweat gland	Eccrine sweat gland	Eccrine sweat gland		Cluster0005	Cluster008
EXTL1	exostosin-like glycosyltransferase 1		Eccrine sweat gland		Eccrine sweat gland	Eccrine sweat gland	Eccrine sweat gland		Cluster0005	Cluster008
F5	coagulation factor V		Eccrine sweat gland		Eccrine sweat gland	Eccrine sweat gland	Eccrine sweat gland		Cluster0005	Cluster008
HID1	HID1 domain containing		Eccrine sweat gland		Eccrine sweat gland	Eccrine sweat gland	Eccrine sweat gland		Cluster0005	Cluster008
MAPK4	mitogen-activated protein kinase 4		Eccrine sweat gland		Eccrine sweat gland	Eccrine sweat gland	Eccrine sweat gland		Cluster0005	Cluster008
MRAS	muscle RAS oncogene homolog		Eccrine sweat gland		Eccrine sweat gland	Eccrine sweat gland	Eccrine sweat gland		Cluster0005	Cluster008
NEURL3	neuralized E3 ubiquitin protein ligase 3		Eccrine sweat gland		Eccrine sweat gland	Eccrine sweat gland	Eccrine sweat gland		Cluster0005	Cluster008
OBP2A	odorant binding protein 2A		Eccrine sweat gland		Eccrine sweat gland	Eccrine sweat gland	Eccrine sweat gland	Cluster890	Cluster0005	Cluster008
PTPRT	protein tyrosine phosphatase, receptor type T		Eccrine sweat gland		Eccrine sweat gland	Eccrine sweat gland	Eccrine sweat gland		Cluster0005	Cluster008
RAB17	RAB17, member RAS oncogene family		Eccrine sweat gland		Eccrine sweat gland	Eccrine sweat gland	Eccrine sweat gland		Cluster0005	Cluster008
RAP1GAP	RAP1 GTPase activating protein		Eccrine sweat gland		Eccrine sweat gland	Eccrine sweat gland	Eccrine sweat gland		Cluster0005	Cluster008
RASD2	RASD family member 2		Eccrine sweat gland		Eccrine sweat gland	Eccrine sweat gland	Eccrine sweat gland		Cluster0005	Cluster008
SPRY4	sprouty RTK signaling antagonist 4		Eccrine sweat gland		Eccrine sweat gland	Eccrine sweat gland	Eccrine sweat gland		Cluster0005	Cluster008
TTYH1	tweety family member 1		Eccrine sweat gland		Eccrine sweat gland	Eccrine sweat gland	Eccrine sweat gland		Cluster0005	Cluster008
MARC2	mitochondrial amidoxime reducing component 2			Eccrine sweat gland			Eccrine sweat gland	Cluster004	Cluster0145
ACSL3	acyl-CoA synthetase long-chain family member 3			Eccrine sweat gland			Eccrine sweat gland	Cluster004
ACTN1	actinin alpha 1			Eccrine sweat gland			Eccrine sweat gland	Cluster004	Cluster0498
ANXA3	annexin A3			Eccrine sweat gland			Eccrine sweat gland	Cluster004
APOO	apolipoprotein O			Eccrine sweat gland			Eccrine sweat gland	Cluster004
AUH	AU RNA binding protein/enoyl-CoA hydratase			Eccrine sweat gland			Eccrine sweat gland	Cluster004
B3GALT5	Beta-1,3-galactosyltransferase 5			Eccrine sweat gland			Eccrine sweat gland	Cluster004	Cluster0591
CD200	CD200 molecule			Eccrine sweat gland			Eccrine sweat gland	Cluster004	Cluster0565
CEACAM5	carcinoembryonic antigen related cell adhesion molecule 5			Eccrine sweat gland			Eccrine sweat gland	Cluster004
CEACAM7	carcinoembryonic antigen related cell adhesion molecule 7			Eccrine sweat gland			Eccrine sweat gland	Cluster004
CEL	carboxyl ester lipase			Eccrine sweat gland			Eccrine sweat gland	Cluster004	Cluster0032
CLDN8	claudin 8			Eccrine sweat gland			Eccrine sweat gland	Cluster004
CRISP2	cysteine rich secretory protein 2			Eccrine sweat gland			Eccrine sweat gland	Cluster004	Cluster0002
CYSTM1	cysteine rich transmembrane module containing 1			Eccrine sweat gland			Eccrine sweat gland	Cluster004	Cluster0075
DCD	dermcidin			Eccrine sweat gland			Eccrine sweat gland	Cluster004	Cluster0256
DSG2	desmoglein 2			Eccrine sweat gland			Eccrine sweat gland	Cluster004	Cluster0742
DYNC1I1	dynein cytoplasmic 1 intermediate chain 1			Eccrine sweat gland			Eccrine sweat gland	Cluster004
ENC1	ectodermal-neural cortex 1			Eccrine sweat gland			Eccrine sweat gland	Cluster004	Cluster0114
ENPP5	ectonucleotide pyrophosphatase/phosphodiesterase 5 (putative)			Eccrine sweat gland			Eccrine sweat gland	Cluster004	Cluster0183
FAM84B	family with sequence similarity 84 member B			Eccrine sweat gland			Eccrine sweat gland	Cluster004
FNBP1L	formin binding protein 1 like			Eccrine sweat gland			Eccrine sweat gland	Cluster004	Cluster0110
GBAS	glioblastoma amplified sequence			Eccrine sweat gland			Eccrine sweat gland	Cluster004	Cluster0001
GCNT2	glucosaminyl (N-acetyl) transferase 2, I-branching enzyme (I blood group)			Eccrine sweat gland			Eccrine sweat gland	Cluster004	Cluster0112
GPC6	glypican 6			Eccrine sweat gland			Eccrine sweat gland	Cluster004	Cluster0112
GPRC5A	G protein-coupled receptor class C group 5 member A			Eccrine sweat gland			Eccrine sweat gland	Cluster004
HIF1A	hypoxia inducible factor 1 alpha subunit			Eccrine sweat gland			Eccrine sweat gland	Cluster004
HIPK2	homeodomain interacting protein kinase 2			Eccrine sweat gland			Eccrine sweat gland	Cluster004
HYAL4	hyaluronoglucosaminidase 4			Eccrine sweat gland			Eccrine sweat gland	Cluster004
IGSF5	immunoglobulin superfamily member 5			Eccrine sweat gland			Eccrine sweat gland	Cluster004	Cluster0591
INHBA	inhibin beta A			Eccrine sweat gland			Eccrine sweat gland	Cluster004
ITGB6	integrin subunit beta 6			Eccrine sweat gland			Eccrine sweat gland	Cluster004
ITGB8	integrin subunit beta 8			Eccrine sweat gland			Eccrine sweat gland	Cluster004
KIAA1671	KIAA1671			Eccrine sweat gland			Eccrine sweat gland	Cluster004
KLHDC9	kelch domain containing 9			Eccrine sweat gland			Eccrine sweat gland	Cluster004
LIPH	lipase H			Eccrine sweat gland			Eccrine sweat gland	Cluster004
MAL	mal T-cell differentiation protein			Eccrine sweat gland			Eccrine sweat gland	Cluster004
MTUS1	microtubule associated tumor suppressor 1			Eccrine sweat gland			Eccrine sweat gland	Cluster004	Cluster0536
NME7	NME/NM23 family member 7			Eccrine sweat gland			Eccrine sweat gland	Cluster004
NR3C2	nuclear receptor subfamily 3 group C member 2			Eccrine sweat gland			Eccrine sweat gland	Cluster004	Cluster0182
NT5C2	5'-nucleotidase, cytosolic II			Eccrine sweat gland			Eccrine sweat gland	Cluster004	Cluster0536
OLIG1	oligodendrocyte transcription factor 1			Eccrine sweat gland			Eccrine sweat gland	Cluster004
PDCD4	programmed cell death 4 (neoplastic transformation inhibitor)			Eccrine sweat gland			Eccrine sweat gland	Cluster004
PKP2	plakophilin 2			Eccrine sweat gland			Eccrine sweat gland	Cluster004	Cluster0009
PRDX3	peroxiredoxin 3			Eccrine sweat gland			Eccrine sweat gland	Cluster004	Cluster0559
RBKS	ribokinase			Eccrine sweat gland			Eccrine sweat gland	Cluster004
SCNN1G	sodium channel epithelial 1 gamma subunit			Eccrine sweat gland			Eccrine sweat gland	Cluster004	Cluster0904
SLC15A2	solute carrier family 15 member 2			Eccrine sweat gland			Eccrine sweat gland	Cluster004
SLC39A8	solute carrier family 39 member 8			Eccrine sweat gland			Eccrine sweat gland	Cluster004	Cluster0075
SLC44A4	solute carrier family 44 member 4			Eccrine sweat gland			Eccrine sweat gland	Cluster004
SYNJ2BP	synaptojanin 2 binding protein			Eccrine sweat gland			Eccrine sweat gland	Cluster313
TBC1D4	TBC1 domain family member 4			Eccrine sweat gland			Eccrine sweat gland	Cluster004
TG	thyroglobulin			Eccrine sweat gland			Eccrine sweat gland	Cluster004
TMEM139	transmembrane protein 139			Eccrine sweat gland			Eccrine sweat gland	Cluster004
TOX3	TOX high mobility group box family member 3			Eccrine sweat gland			Eccrine sweat gland	Cluster004
TRIM2	tripartite motif containing 2			Eccrine sweat gland			Eccrine sweat gland	Cluster004	Cluster0112
UGT8	UDP glycosyltransferase 8			Eccrine sweat gland			Eccrine sweat gland	Cluster004
VWA8	von Willebrand factor A domain containing 8			Eccrine sweat gland			Eccrine sweat gland	Cluster004
ZKSCAN1	zinc finger with KRAB and SCAN domains 1			Eccrine sweat gland			Eccrine sweat gland	Cluster004
ARHGEF38	Rho guanine nucleotide exchange factor 38				Eccrine sweat gland		Eccrine sweat gland		Cluster0005
B3GNT2	UDP-GlcNAc:betaGal beta-1,3-N-acetylglucosaminyltransferase 2				Eccrine sweat gland		Eccrine sweat gland		Cluster0005
C2orf72	chromosome 2 open reading frame 72				Eccrine sweat gland		Eccrine sweat gland		Cluster0005
CCDC129	coiled-coil domain containing 129				Eccrine sweat gland		Eccrine sweat gland		Cluster0005
CCDC160	coiled-coil domain containing 160				Eccrine sweat gland		Eccrine sweat gland		Cluster0005
CLDN10-AS1	CLDN10 antisense RNA 1				Eccrine sweat gland		Eccrine sweat gland		Cluster0005
COL28A1	collagen type XXVIII alpha 1				Eccrine sweat gland		Eccrine sweat gland	Cluster283	Cluster0005
DTNB	dystrobrevin beta				Eccrine sweat gland		Eccrine sweat gland		Cluster0005
EN1	engrailed homeobox 1				Eccrine sweat gland		Eccrine sweat gland		Cluster0005
EPHA7	EPH receptor A7				Eccrine sweat gland		Eccrine sweat gland		Cluster0005
FZD7	frizzled class receptor 7				Eccrine sweat gland		Eccrine sweat gland	Cluster219	Cluster0270
GLS	glutaminase				Eccrine sweat gland		Eccrine sweat gland		Cluster0005
HS3ST4	heparan sulfate-glucosamine 3-sulfotransferase 4				Eccrine sweat gland		Eccrine sweat gland		Cluster0005
KCNQ4	potassium voltage-gated channel subfamily Q member 4				Eccrine sweat gland		Eccrine sweat gland		Cluster0005
LAMA1	laminin subunit alpha 1				Eccrine sweat gland		Eccrine sweat gland		Cluster0005
LINC01057	long intergenic non-protein coding RNA 1057				Eccrine sweat gland		Eccrine sweat gland		Cluster0005
MFI2-AS1	MFI2 antisense RNA 1				Eccrine sweat gland		Eccrine sweat gland		Cluster0005
MYEF2	myelin expression factor 2				Eccrine sweat gland		Eccrine sweat gland		Cluster0005
MYO5C	myosin VC				Eccrine sweat gland		Eccrine sweat gland		Cluster0005
NALCN	sodium leak channel, non-selective				Eccrine sweat gland		Eccrine sweat gland		Cluster0005
NGFR	nerve growth factor receptor				Eccrine sweat gland		Eccrine sweat gland		Cluster0005
NOSTRIN	nitric oxide synthase trafficking				Eccrine sweat gland		Eccrine sweat gland	Cluster691	Cluster0005
NRG2	neuregulin 2				Eccrine sweat gland		Eccrine sweat gland		Cluster0005
NRG3	neuregulin 3				Eccrine sweat gland		Eccrine sweat gland		Cluster0005
OR7E14P	olfactory receptor family 7 subfamily E member 14 pseudogene				Eccrine sweat gland		Eccrine sweat gland		Cluster0005
PLCB4	phospholipase C beta 4				Eccrine sweat gland		Eccrine sweat gland	Cluster711	Cluster0005
RASGEF1C	RasGEF domain family member 1C				Eccrine sweat gland		Eccrine sweat gland		Cluster0005
RNF152	ring finger protein 152				Eccrine sweat gland		Eccrine sweat gland		Cluster0270
SEMA3C	semaphorin 3C				Eccrine sweat gland		Eccrine sweat gland	Cluster781	Cluster0005
SFMBT2	Scm-like with four mbt domains 2				Eccrine sweat gland		Eccrine sweat gland		Cluster0005
SIX4	SIX homeobox 4				Eccrine sweat gland		Eccrine sweat gland		Cluster0005
SLC22A4	solute carrier family 22 member 4				Eccrine sweat gland		Eccrine sweat gland		Cluster0005
SLC25A4	solute carrier family 25 member 4				Eccrine sweat gland		Eccrine sweat gland		Cluster0005
SLC29A2	solute carrier family 29 member 2				Eccrine sweat gland		Eccrine sweat gland		Cluster0005
SLC2A4	solute carrier family 2 member 4				Eccrine sweat gland		Eccrine sweat gland		Cluster0005
SLC9A2	solute carrier family 9 member A2				Eccrine sweat gland		Eccrine sweat gland		Cluster0098
SLFN13	schlafen family member 13				Eccrine sweat gland		Eccrine sweat gland		Cluster0005
SMIM22	small integral membrane protein 22				Eccrine sweat gland		Eccrine sweat gland		Cluster0005
SYCP2	synaptonemal complex protein 2				Eccrine sweat gland		Eccrine sweat gland		Cluster0005
TMCO4	transmembrane and coiled-coil domains 4				Eccrine sweat gland		Eccrine sweat gland		Cluster0005
TMPRSS3	transmembrane protease, serine 3				Eccrine sweat gland		Eccrine sweat gland		Cluster0005
TUSC8	tumor suppressor candidate 8 (non-protein coding)				Eccrine sweat gland		Eccrine sweat gland		Cluster0005
VAX2	ventral anterior homeobox 2				Eccrine sweat gland		Eccrine sweat gland		Cluster0005
ZCCHC2	zinc finger CCHC-type containing 2				Eccrine sweat gland		Eccrine sweat gland		Cluster0005
ZNF382	zinc finger protein 382				Eccrine sweat gland		Eccrine sweat gland		Cluster0005
ALDH1A3	aldehyde dehydrogenase 1 family member A3					Eccrine sweat gland	Eccrine sweat gland			Cluster008
ALPL	alkaline phosphatase, liver/bone/kidney					Eccrine sweat gland	Eccrine sweat gland			Cluster008
BEX4	brain expressed X-linked 4					Eccrine sweat gland	Eccrine sweat gland			Cluster008
CCDC24	coiled-coil domain containing 24					Eccrine sweat gland	Eccrine sweat gland			Cluster008
CENPV	centromere protein V					Eccrine sweat gland	Eccrine sweat gland			Cluster008
CGNL1	cingulin-like 1					Eccrine sweat gland	Eccrine sweat gland		Cluster0279	Cluster008
CHKA	choline kinase alpha					Eccrine sweat gland	Eccrine sweat gland		Cluster0208	Cluster008
CLIC6	chloride intracellular channel 6					Eccrine sweat gland	Eccrine sweat gland		Cluster0009	Cluster008
COL9A2	collagen type IX alpha 2					Eccrine sweat gland	Eccrine sweat gland		Cluster1102	Cluster008
COX7A1	cytochrome c oxidase subunit 7A1					Eccrine sweat gland	Eccrine sweat gland		Cluster0526	Cluster008
CPEB3	cytoplasmic polyadenylation element binding protein 3					Eccrine sweat gland	Eccrine sweat gland	Cluster122		Cluster008
CX3CL1	C-X3-C motif chemokine ligand 1					Eccrine sweat gland	Eccrine sweat gland			Cluster008
EDNRA	endothelin receptor type A					Eccrine sweat gland	Eccrine sweat gland		Cluster0468	Cluster008
EFHD1	EF-hand domain family member D1					Eccrine sweat gland	Eccrine sweat gland		Cluster0442	Cluster008
ETV6	ETS variant 6					Eccrine sweat gland	Eccrine sweat gland			Cluster008
EYA2	EYA transcriptional coactivator and phosphatase 2					Eccrine sweat gland	Eccrine sweat gland			Cluster008
FAM174B	family with sequence similarity 174 member B					Eccrine sweat gland	Eccrine sweat gland			Cluster008
FAM3D	family with sequence similarity 3 member D					Eccrine sweat gland	Eccrine sweat gland			Cluster008
FBXO2	F-box protein 2					Eccrine sweat gland	Eccrine sweat gland			Cluster008
FGFRL1	fibroblast growth factor receptor-like 1					Eccrine sweat gland	Eccrine sweat gland			Cluster008
FMO2	flavin containing monooxygenase 2					Eccrine sweat gland	Eccrine sweat gland		Cluster0145	Cluster008
FOXA1	forkhead box A1					Eccrine sweat gland	Eccrine sweat gland		Cluster0256	Cluster008
FST	follistatin					Eccrine sweat gland	Eccrine sweat gland			Cluster008
HMGCS2	3-hydroxy-3-methylglutaryl-CoA synthase 2					Eccrine sweat gland	Eccrine sweat gland			Cluster008
KIF12	kinesin family member 12					Eccrine sweat gland	Eccrine sweat gland		Cluster0053	Cluster008
MLPH	melanophilin					Eccrine sweat gland	Eccrine sweat gland	Cluster691	Cluster0208	Cluster008
MUCL1	mucin like 1					Eccrine sweat gland	Eccrine sweat gland	Cluster301	Cluster0256	Cluster008
NDRG2	NDRG family member 2					Eccrine sweat gland	Eccrine sweat gland			Cluster008
NIPAL3	NIPA like domain containing 3					Eccrine sweat gland	Eccrine sweat gland			Cluster008
PACSIN2	protein kinase C and casein kinase substrate in neurons 2					Eccrine sweat gland	Eccrine sweat gland			Cluster008
PDE4B	phosphodiesterase 4B					Eccrine sweat gland	Eccrine sweat gland		Cluster0075	Cluster008
PFKFB3	6-phosphofructo-2-kinase/fructose-2,6-biphosphatase 3					Eccrine sweat gland	Eccrine sweat gland			Cluster008
PHB	prohibitin					Eccrine sweat gland	Eccrine sweat gland	Cluster245		Cluster008
PRPSAP1	phosphoribosyl pyrophosphate synthetase-associated protein 1					Eccrine sweat gland	Eccrine sweat gland			Cluster008
RUNX1	runt related transcription factor 1					Eccrine sweat gland	Eccrine sweat gland	Cluster585	Cluster0075	Cluster008
SLC1A5	solute carrier family 1 member 5					Eccrine sweat gland	Eccrine sweat gland		Cluster0409	Cluster008
SMIM1	small integral membrane protein 1 (Vel blood group)					Eccrine sweat gland	Eccrine sweat gland			Cluster008
SOSTDC1	sclerostin domain containing 1					Eccrine sweat gland	Eccrine sweat gland			Cluster008
SYT7	synaptotagmin 7					Eccrine sweat gland	Eccrine sweat gland		Cluster0042	Cluster008
TLE2	transducin like enhancer of split 2					Eccrine sweat gland	Eccrine sweat gland	Cluster876	Cluster0539	Cluster008
TMEM63A	transmembrane protein 63A					Eccrine sweat gland	Eccrine sweat gland		Cluster0070	Cluster008
VSIG2	V-set and immunoglobulin domain containing 2					Eccrine sweat gland	Eccrine sweat gland			Cluster008
YBX2	Y-box binding protein 2					Eccrine sweat gland	Eccrine sweat gland			Cluster008
ZG16B	zymogen granule protein 16B					Eccrine sweat gland	Eccrine sweat gland			Cluster008
CD93	CD93 molecule	Endothelium	Endothelium	Endothelium	Endothelium	Endothelium	Endothelium	Cluster027	Cluster0004	Cluster051
GIMAP6	GTPase, IMAP family member 6	Endothelium	Endothelium	Endothelium	Endothelium	Endothelium	Endothelium	Cluster051	Cluster0004	Cluster051
GNG11	G protein subunit gamma 11	Endothelium	Endothelium	Endothelium	Endothelium	Endothelium	Endothelium	Cluster108	Cluster0040	Cluster051
JAM2	junctional adhesion molecule 2	Endothelium	Endothelium	Endothelium	Endothelium	Endothelium	Endothelium	Cluster027	Cluster0040	Cluster051
SPARCL1	SPARC like 1	Endothelium	Endothelium	Endothelium	Endothelium	Endothelium	Endothelium	Cluster027	Cluster0072	Cluster051
TEK	TEK receptor tyrosine kinase	Endothelium	Endothelium	Endothelium	Endothelium	Endothelium	Endothelium	Cluster027	Cluster0004	Cluster051
TSPAN7	tetraspanin 7	Endothelium	Endothelium	Endothelium	Endothelium	Endothelium	Endothelium	Cluster724	Cluster0072	Cluster051
A2M-AS1	A2M antisense RNA 1 (head to head)	Endothelium	Endothelium	Endothelium	Endothelium		Endothelium	Cluster108	Cluster0040
ADGRF5	adhesion G protein-coupled receptor F5	Endothelium	Endothelium	Endothelium	Endothelium		Endothelium	Cluster222	Cluster0004
ADGRL4	adhesion G protein-coupled receptor L4	Endothelium	Endothelium	Endothelium	Endothelium		Endothelium	Cluster027	Cluster0004
ARAP3	ArfGAP with RhoGAP domain, ankyrin repeat and PH domain 3	Endothelium	Endothelium	Endothelium	Endothelium		Endothelium	Cluster168	Cluster0004
C10orf128	chromosome 10 open reading frame 128	Endothelium	Endothelium	Endothelium	Endothelium		Endothelium	Cluster051	Cluster0004
CCM2L	CCM2 like scaffolding protein	Endothelium	Endothelium	Endothelium	Endothelium		Endothelium	Cluster168	Cluster0004
CHN1	chimerin 1	Endothelium	Endothelium	Endothelium	Endothelium		Endothelium	Cluster448	Cluster0040
CYYR1	cysteine/tyrosine-rich 1	Endothelium	Endothelium	Endothelium	Endothelium		Endothelium	Cluster027	Cluster0040
EBF1	early B-cell factor 1	Endothelium	Endothelium	Endothelium	Endothelium		Endothelium	Cluster896	Cluster0004
EBF3	early B-cell factor 3	Endothelium	Endothelium	Endothelium	Endothelium		Endothelium	Cluster207	Cluster0004
ECSCR	endothelial cell surface expressed chemotaxis and apoptosis regulator	Endothelium	Endothelium	Endothelium	Endothelium		Endothelium	Cluster724	Cluster0004
EPS8	epidermal growth factor receptor pathway substrate 8	Endothelium	Endothelium	Endothelium	Endothelium		Endothelium	Cluster207	Cluster0072
ERG	v-ets avian erythroblastosis virus E26 oncogene homolog	Endothelium	Endothelium	Endothelium	Endothelium		Endothelium	Cluster108	Cluster0004
FAM162B	family with sequence similarity 162 member B	Endothelium	Endothelium	Endothelium	Endothelium		Endothelium	Cluster108	Cluster0004
FLI1	Fli-1 proto-oncogene, ETS transcription factor	Endothelium	Endothelium	Endothelium	Endothelium		Endothelium	Cluster051	Cluster0004
GIMAP1	GTPase, IMAP family member 1	Endothelium	Endothelium	Endothelium	Endothelium		Endothelium	Cluster051	Cluster0004
GIMAP4	GTPase, IMAP family member 4	Endothelium	Endothelium	Endothelium	Endothelium		Endothelium	Cluster051	Cluster0004
ICAM2	intercellular adhesion molecule 2	Endothelium	Endothelium	Endothelium	Endothelium		Endothelium	Cluster027	Cluster0004
LIN7A	lin-7 homolog A, crumbs cell polarity complex component	Endothelium	Endothelium	Endothelium	Endothelium		Endothelium	Cluster108	Cluster0072
MECOM	MDS1 and EVI1 complex locus	Endothelium	Endothelium	Endothelium	Endothelium		Endothelium	Cluster448	Cluster0004
MEF2C	myocyte enhancer factor 2C	Endothelium	Endothelium	Endothelium	Endothelium		Endothelium	Cluster896	Cluster0040
MEOX2	mesenchyme homeobox 2	Endothelium	Endothelium	Endothelium	Endothelium		Endothelium	Cluster051	Cluster0040
NR2F2	nuclear receptor subfamily 2 group F member 2	Endothelium	Endothelium	Endothelium	Endothelium		Endothelium	Cluster207	Cluster0040
PLVAP	plasmalemma vesicle associated protein	Endothelium	Endothelium	Endothelium	Endothelium		Endothelium	Cluster027	Cluster0004
PTPRB	protein tyrosine phosphatase, receptor type B	Endothelium	Endothelium	Endothelium	Endothelium		Endothelium	Cluster027	Cluster0004
RASIP1	Ras interacting protein 1	Endothelium	Endothelium	Endothelium	Endothelium		Endothelium	Cluster168	Cluster0004
ROBO4	roundabout guidance receptor 4	Endothelium	Endothelium	Endothelium	Endothelium		Endothelium	Cluster222	Cluster0004
SHANK3	SH3 and multiple ankyrin repeat domains 3	Endothelium	Endothelium	Endothelium	Endothelium		Endothelium	Cluster168	Cluster0004
SHE	Src homology 2 domain containing E	Endothelium	Endothelium	Endothelium	Endothelium		Endothelium	Cluster051	Cluster0004
TAL1	T-cell acute lymphocytic leukemia 1	Endothelium	Endothelium	Endothelium	Endothelium		Endothelium	Cluster051	Cluster0004
TIE1	tyrosine kinase with immunoglobulin like and EGF like domains 1	Endothelium	Endothelium	Endothelium	Endothelium		Endothelium	Cluster027	Cluster0004
VWF	von Willebrand factor	Endothelium	Endothelium	Endothelium	Endothelium		Endothelium	Cluster027	Cluster0004
S1PR1	sphingosine-1-phosphate receptor 1		Endothelium	Endothelium		Endothelium	Endothelium	Cluster051	Cluster0115	Cluster051
CDH5	cadherin 5		Endothelium		Endothelium	Endothelium	Endothelium	Cluster382	Cluster0004	Cluster051
HEG1	heart development protein with EGF like domains 1		Endothelium		Endothelium	Endothelium	Endothelium	Cluster354	Cluster0004	Cluster051
A2M	alpha-2-macroglobulin			Endothelium			Endothelium	Cluster027	Cluster0045
AVPR1A	arginine vasopressin receptor 1A			Endothelium			Endothelium	Cluster108
CFI	complement factor I			Endothelium			Endothelium	Cluster027	Cluster0187
CLMN	calmin (calponin-like, transmembrane)			Endothelium			Endothelium	Cluster222	Cluster0009
IGF2	insulin like growth factor 2			Endothelium			Endothelium	Cluster027
MFNG	MFNG O-fucosylpeptide 3-beta-N-acetylglucosaminyltransferase			Endothelium			Endothelium	Cluster051	Cluster0013
MYCT1	myc target 1			Endothelium			Endothelium	Cluster051	Cluster0786
NHSL2	NHS like 2			Endothelium			Endothelium	Cluster027	Cluster0015
PCAT19	prostate cancer associated transcript 19 (non-protein coding)			Endothelium			Endothelium	Cluster027	Cluster0273
PDE2A	phosphodiesterase 2A			Endothelium			Endothelium	Cluster222	Cluster0009
PTPRM	protein tyrosine phosphatase, receptor type M			Endothelium			Endothelium	Cluster207	Cluster0009
RGS5	regulator of G-protein signaling 5			Endothelium			Endothelium	Cluster222
SDPR	serum deprivation response			Endothelium			Endothelium	Cluster108	Cluster0009
SOX17	SRY-box 17			Endothelium			Endothelium	Cluster168
TMEM204	transmembrane protein 204			Endothelium			Endothelium	Cluster027	Cluster0009
ABLIM3	actin binding LIM protein family member 3				Endothelium		Endothelium		Cluster0004
ADCY9	adenylate cyclase 9				Endothelium		Endothelium	Cluster013	Cluster0004
ADRA2A	adrenoceptor alpha 2A				Endothelium		Endothelium	Cluster220	Cluster0040
ANGPT1	angiopoietin 1				Endothelium		Endothelium		Cluster0072
ANO2	anoctamin 2				Endothelium		Endothelium		Cluster0004
ARHGAP15	Rho GTPase activating protein 15				Endothelium		Endothelium	Cluster849	Cluster0040
ARHGAP21	Rho GTPase activating protein 21				Endothelium		Endothelium		Cluster0004
ARHGEF15	Rho guanine nucleotide exchange factor 15				Endothelium		Endothelium		Cluster0004
ARHGEF17	Rho guanine nucleotide exchange factor 17				Endothelium		Endothelium	Cluster393	Cluster0004
ARHGEF2	Rho/Rac guanine nucleotide exchange factor 2				Endothelium		Endothelium	Cluster581	Cluster0004
ARHGEF6	Rac/Cdc42 guanine nucleotide exchange factor 6				Endothelium		Endothelium	Cluster013	Cluster0004
AVPR2	arginine vasopressin receptor 2				Endothelium		Endothelium	Cluster032	Cluster0004
BCL6B	B-cell CLL/lymphoma 6B				Endothelium		Endothelium		Cluster0004
BEND5	BEN domain containing 5				Endothelium		Endothelium		Cluster0004
BEND7	BEN domain containing 7				Endothelium		Endothelium	Cluster553	Cluster0004
BHMT2	betaine--homocysteine S-methyltransferase 2				Endothelium		Endothelium	Cluster013	Cluster0004
BMX	BMX non-receptor tyrosine kinase				Endothelium		Endothelium		Cluster0004
C11orf95	chromosome 11 open reading frame 95				Endothelium		Endothelium	Cluster581	Cluster0004
C16orf45	chromosome 16 open reading frame 45				Endothelium		Endothelium	Cluster156	Cluster0004
CACNA1C	calcium voltage-gated channel subunit alpha1 C				Endothelium		Endothelium		Cluster0004
CAND2	cullin-associated and neddylation-dissociated 2 (putative)				Endothelium		Endothelium		Cluster0040
CAPN2	calpain 2				Endothelium		Endothelium	Cluster088	Cluster0004
CCDC68	coiled-coil domain containing 68				Endothelium		Endothelium		Cluster0004
CDC14B	cell division cycle 14B				Endothelium		Endothelium		Cluster0004
CDC42BPA	CDC42 binding protein kinase alpha				Endothelium		Endothelium	Cluster465	Cluster0004
CLDN5	claudin 5				Endothelium		Endothelium		Cluster0004
CLEC14A	C-type lectin domain family 14 member A				Endothelium		Endothelium	Cluster393	Cluster0004
CLIC5	chloride intracellular channel 5				Endothelium		Endothelium		Cluster0040
CPLX1	complexin 1				Endothelium		Endothelium		Cluster0004
CSGALNACT1	chondroitin sulfate N-acetylgalactosaminyltransferase 1				Endothelium		Endothelium		Cluster0004
CXorf36	chromosome X open reading frame 36				Endothelium		Endothelium		Cluster0004
DAPK1	death associated protein kinase 1				Endothelium		Endothelium		Cluster0004
DDR2	discoidin domain receptor tyrosine kinase 2				Endothelium		Endothelium	Cluster013	Cluster0004
DENND5B	DENN domain containing 5B				Endothelium		Endothelium	Cluster132	Cluster0004
DIP2C	disco interacting protein 2 homolog C				Endothelium		Endothelium		Cluster0004
DMXL2	Dmx like 2				Endothelium		Endothelium	Cluster196	Cluster0004
DNAJC18	DnaJ heat shock protein family (Hsp40) member C18				Endothelium		Endothelium	Cluster463	Cluster0004
DOCK4	dedicator of cytokinesis 4				Endothelium		Endothelium	Cluster307	Cluster0004
EBF2	early B-cell factor 2				Endothelium		Endothelium	Cluster449	Cluster0004
EGFL7	EGF like domain multiple 7				Endothelium		Endothelium	Cluster145	Cluster0004
EID2B	EP300 interacting inhibitor of differentiation 2B				Endothelium		Endothelium		Cluster0004
EMCN	endomucin				Endothelium		Endothelium		Cluster0040
EPHA3	EPH receptor A3				Endothelium		Endothelium	Cluster117	Cluster0040
EPOR	erythropoietin receptor				Endothelium		Endothelium	Cluster128	Cluster0004
ESAM	endothelial cell adhesion molecule				Endothelium		Endothelium	Cluster783	Cluster0004
F8	coagulation factor VIII				Endothelium		Endothelium		Cluster0004
FAM228B	family with sequence similarity 228 member B				Endothelium		Endothelium		Cluster0004
FAM92A1	family with sequence similarity 92 member A1				Endothelium		Endothelium	Cluster136	Cluster0004
FBXL7	F-box and leucine-rich repeat protein 7				Endothelium		Endothelium	Cluster088	Cluster0004
FGF13	fibroblast growth factor 13				Endothelium		Endothelium	Cluster322	Cluster0040
FRMD3	FERM domain containing 3				Endothelium		Endothelium		Cluster0040
GATA2-AS1	GATA2 antisense RNA 1				Endothelium		Endothelium		Cluster0004
GDPD5	glycerophosphodiester phosphodiesterase domain containing 5				Endothelium		Endothelium	Cluster064	Cluster0004
GIMAP7	GTPase, IMAP family member 7				Endothelium		Endothelium		Cluster0004
GIMAP8	GTPase, IMAP family member 8				Endothelium		Endothelium		Cluster0004
GJC1	gap junction protein gamma 1				Endothelium		Endothelium	Cluster352	Cluster0004
GOLM1	golgi membrane protein 1				Endothelium		Endothelium		Cluster0004
GPRC5B	G protein-coupled receptor class C group 5 member B				Endothelium		Endothelium	Cluster367	Cluster0004
HAGLR	HOXD antisense growth-associated long non-coding RNA				Endothelium		Endothelium		Cluster0004
HHEX	hematopoietically expressed homeobox				Endothelium		Endothelium		Cluster0004
HVCN1	hydrogen voltage gated channel 1				Endothelium		Endothelium		Cluster0004
ITGA9	integrin subunit alpha 9				Endothelium		Endothelium		Cluster0004
JAM3	junctional adhesion molecule 3				Endothelium		Endothelium	Cluster013	Cluster0004
KANK3	KN motif and ankyrin repeat domains 3				Endothelium		Endothelium		Cluster0004
KCTD12	potassium channel tetramerization domain containing 12				Endothelium		Endothelium		Cluster0040
KDR	kinase insert domain receptor				Endothelium		Endothelium		Cluster0004
KL	klotho				Endothelium		Endothelium		Cluster0040
KLF7	Kruppel-like factor 7 (ubiquitous)				Endothelium		Endothelium		Cluster0072
LBH	limb bud and heart development				Endothelium		Endothelium		Cluster0004
LGI4	leucine-rich repeat LGI family member 4				Endothelium		Endothelium	Cluster176	Cluster0004
LHX6	LIM homeobox 6				Endothelium		Endothelium		Cluster0004
LIMS2	LIM zinc finger domain containing 2				Endothelium		Endothelium		Cluster0004
LINC01197	long intergenic non-protein coding RNA 1197				Endothelium		Endothelium		Cluster0040
LMO2	LIM domain only 2				Endothelium		Endothelium	Cluster886	Cluster0004
LPIN2	lipin 2				Endothelium		Endothelium		Cluster0004
LRCH2	leucine-rich repeats and calponin homology (CH) domain containing 2				Endothelium		Endothelium	Cluster087	Cluster0004
LYL1	lymphoblastic leukemia associated hematopoiesis regulator 1				Endothelium		Endothelium		Cluster0004
MAPK12	mitogen-activated protein kinase 12				Endothelium		Endothelium		Cluster0004
MMRN2	multimerin 2				Endothelium		Endothelium	Cluster765	Cluster0004
MPDZ	multiple PDZ domain crumbs cell polarity complex component				Endothelium		Endothelium	Cluster216	Cluster0004
NOL4L	nucleolar protein 4-like				Endothelium		Endothelium	Cluster352	Cluster0004
NOTCH4	notch 4				Endothelium		Endothelium		Cluster0004
NOVA2	neuro-oncological ventral antigen 2				Endothelium		Endothelium	Cluster032	Cluster0004
NR2F2-AS1	NR2F2 antisense RNA 1				Endothelium		Endothelium		Cluster0040
NRN1	neuritin 1				Endothelium		Endothelium		Cluster0004
NXPE3	neurexophilin and PC-esterase domain family member 3				Endothelium		Endothelium		Cluster0004
PBX1	pre-B-cell leukemia homeobox 1				Endothelium		Endothelium	Cluster513	Cluster0004
PCDH18	protocadherin 18				Endothelium		Endothelium	Cluster161	Cluster0004
PCED1B	PC-esterase domain containing 1B				Endothelium		Endothelium		Cluster0004
PDE1A	phosphodiesterase 1A				Endothelium		Endothelium		Cluster0004
PDE5A	phosphodiesterase 5A				Endothelium		Endothelium		Cluster0040
PEAK1	pseudopodium enriched atypical kinase 1				Endothelium		Endothelium	Cluster088	Cluster0004
PEAR1	platelet endothelial aggregation receptor 1				Endothelium		Endothelium	Cluster087	Cluster0004
PHLDB1	pleckstrin homology like domain family B member 1				Endothelium		Endothelium	Cluster145	Cluster0004
PHTF1	putative homeodomain transcription factor 1				Endothelium		Endothelium		Cluster0004
PKN3	protein kinase N3				Endothelium		Endothelium		Cluster0004
PLCL2	phospholipase C like 2				Endothelium		Endothelium	Cluster013	Cluster0004
PPP1R16B	protein phosphatase 1 regulatory subunit 16B				Endothelium		Endothelium		Cluster0004
PTPRN2	protein tyrosine phosphatase, receptor type N2				Endothelium		Endothelium		Cluster0040
RAPGEF3	Rap guanine nucleotide exchange factor 3				Endothelium		Endothelium		Cluster0004
RASGRF2	Ras protein specific guanine nucleotide releasing factor 2				Endothelium		Endothelium		Cluster0004
RASGRP2	RAS guanyl releasing protein 2				Endothelium		Endothelium		Cluster0004
RASSF8-AS1	RASSF8 atnisense RNA 1				Endothelium		Endothelium	Cluster136	Cluster0004
RGL3	ral guanine nucleotide dissociation stimulator like 3				Endothelium		Endothelium		Cluster0004
RNF144A	ring finger protein 144A				Endothelium		Endothelium		Cluster0004
RUSC2	RUN and SH3 domain containing 2				Endothelium		Endothelium		Cluster0004
SGCE	sarcoglycan epsilon				Endothelium		Endothelium	Cluster013	Cluster0004
SH2B3	SH2B adaptor protein 3				Endothelium		Endothelium	Cluster105	Cluster0004
SH2D3C	SH2 domain containing 3C				Endothelium		Endothelium	Cluster382	Cluster0004
SHROOM4	shroom family member 4				Endothelium		Endothelium		Cluster0004
SLC35G2	solute carrier family 35 member G2				Endothelium		Endothelium		Cluster0072
SLFN5	schlafen family member 5				Endothelium		Endothelium		Cluster0004
SMAD9	SMAD family member 9				Endothelium		Endothelium		Cluster0072
SMARCA1	SWI/SNF related, matrix associated, actin dependent regulator of chromatin, subfamily a, member 1				Endothelium		Endothelium	Cluster136	Cluster0004
SMIM10	small integral membrane protein 10				Endothelium		Endothelium		Cluster0040
SPTBN1	spectrin beta, non-erythrocytic 1				Endothelium		Endothelium	Cluster830	Cluster0004
ST3GAL3	ST3 beta-galactoside alpha-2,3-sialyltransferase 3				Endothelium		Endothelium	Cluster193	Cluster0004
STARD13	StAR related lipid transfer domain containing 13				Endothelium		Endothelium		Cluster0072
SYT11	synaptotagmin 11				Endothelium		Endothelium		Cluster0004
TCF7L1	transcription factor 7 like 1				Endothelium		Endothelium	Cluster220	Cluster0004
TM4SF18	transmembrane 4 L six family member 18				Endothelium		Endothelium		Cluster0040
TM6SF1	transmembrane 6 superfamily member 1				Endothelium		Endothelium		Cluster0072
TMEM44	transmembrane protein 44				Endothelium		Endothelium		Cluster0004
TMTC1	transmembrane and tetratricopeptide repeat containing 1				Endothelium		Endothelium	Cluster311	Cluster0072
TPK1	thiamin pyrophosphokinase 1				Endothelium		Endothelium	Cluster105	Cluster0004
TSPAN12	tetraspanin 12				Endothelium		Endothelium	Cluster311	Cluster0040
TTC28	tetratricopeptide repeat domain 28				Endothelium		Endothelium	Cluster605	Cluster0004
USHBP1	USH1 protein network component harmonin binding protein 1				Endothelium		Endothelium		Cluster0004
USP13	ubiquitin specific peptidase 13 (isopeptidase T-3)				Endothelium		Endothelium	Cluster242	Cluster0072
USP35	ubiquitin specific peptidase 35				Endothelium		Endothelium		Cluster0004
WIPF1	WAS/WASL interacting protein family member 1				Endothelium		Endothelium	Cluster363	Cluster0004
ZBTB46	zinc finger and BTB domain containing 46				Endothelium		Endothelium		Cluster0004
ZCCHC18	zinc finger CCHC-type containing 18				Endothelium		Endothelium		Cluster0004
ZEB1	zinc finger E-box binding homeobox 1				Endothelium		Endothelium	No Class	Cluster0004
ZFPM2	zinc finger protein, FOG family member 2				Endothelium		Endothelium	Cluster292	Cluster0004
ZNF22	zinc finger protein 22				Endothelium		Endothelium	Cluster322	Cluster0072
ZNF275	zinc finger protein 275				Endothelium		Endothelium	Cluster562	Cluster0004
ZNF704	zinc finger protein 704				Endothelium		Endothelium		Cluster0004
ZNF792	zinc finger protein 792				Endothelium		Endothelium		Cluster0004
EPAS1	endothelial PAS domain protein 1					Endothelium	Endothelium		Cluster0115	Cluster051
LDB2	LIM domain binding 2					Endothelium	Endothelium	Cluster503	Cluster0015	Cluster051
PLAT	plasminogen activator, tissue type					Endothelium	Endothelium			Cluster051
TGFBR2	transforming growth factor beta receptor II					Endothelium	Endothelium	Cluster013	Cluster0020	Cluster051
TIMP3	TIMP metallopeptidase inhibitor 3					Endothelium	Endothelium	No Class	Cluster0009	Cluster051
BTK	Bruton tyrosine kinase	FcεR signalling	FcεR signalling	FcεR signalling	FcεR signalling		FcεR signalling	Cluster180	Cluster0059
GATA2	GATA binding protein 2	FcεR signalling	FcεR signalling	FcεR signalling	FcεR signalling		FcεR signalling	Cluster823	Cluster0059
HDC	histidine decarboxylase	FcεR signalling	FcεR signalling	FcεR signalling	FcεR signalling		FcεR signalling	Cluster823	Cluster0059
LAT2	linker for activation of T-cells family member 2	FcεR signalling	FcεR signalling	FcεR signalling	FcεR signalling		FcεR signalling	Cluster180	Cluster0059
MS4A2	membrane spanning 4-domains A2	FcεR signalling	FcεR signalling	FcεR signalling	FcεR signalling		FcεR signalling	Cluster180	Cluster0059
RGS13	regulator of G-protein signaling 13	FcεR signalling	FcεR signalling	FcεR signalling	FcεR signalling		FcεR signalling	Cluster180	Cluster0059
SIGLEC17P	sialic acid binding Ig like lectin 17, pseudogene	FcεR signalling	FcεR signalling	FcεR signalling	FcεR signalling		FcεR signalling	Cluster180	Cluster0059
CDK15	cyclin-dependent kinase 15				FcεR signalling		FcεR signalling		Cluster0059
MAS1L	MAS1 proto-oncogene like, G protein-coupled receptor				FcεR signalling		FcεR signalling		Cluster0059
RAB37	RAB37, member RAS oncogene family				FcεR signalling		FcεR signalling		Cluster0059
SIGLEC6	sialic acid binding Ig like lectin 6				FcεR signalling		FcεR signalling		Cluster0059
SIGLEC8	sialic acid binding Ig like lectin 8				FcεR signalling		FcεR signalling	Cluster010	Cluster0059
TESPA1	thymocyte expressed, positive selection associated 1				FcεR signalling		FcεR signalling		Cluster0059
ADAMTS2	ADAM metallopeptidase with thrombospondin type 1 motif 2	Fibroblast	Fibroblast	Fibroblast	Fibroblast	Fibroblast	Fibroblast	Cluster002	Cluster0037	Cluster037
AEBP1	AE binding protein 1	Fibroblast	Fibroblast	Fibroblast	Fibroblast	Fibroblast	Fibroblast	Cluster002	Cluster0169	Cluster037
ANGPTL2	angiopoietin like 2	Fibroblast	Fibroblast	Fibroblast	Fibroblast	Fibroblast	Fibroblast	Cluster002	Cluster0050	Cluster133
ANK2	ankyrin 2, neuronal	Fibroblast	Fibroblast	Fibroblast	Fibroblast	Fibroblast	Fibroblast	Cluster002	Cluster0055	Cluster038
ARF4	ADP ribosylation factor 4	Fibroblast	Fibroblast	Fibroblast	Fibroblast	Fibroblast	Fibroblast	Cluster002	Cluster0199	Cluster011
C1QTNF6	C1q and tumor necrosis factor related protein 6	Fibroblast	Fibroblast	Fibroblast	Fibroblast	Fibroblast	Fibroblast	Cluster002	Cluster0048	Cluster037
C1S	complement component 1, s subcomponent	Fibroblast	Fibroblast	Fibroblast	Fibroblast	Fibroblast	Fibroblast	Cluster002	Cluster0028	Cluster011
CALU	calumenin	Fibroblast	Fibroblast	Fibroblast	Fibroblast	Fibroblast	Fibroblast	Cluster002	Cluster0199	Cluster011
CCDC80	coiled-coil domain containing 80	Fibroblast	Fibroblast	Fibroblast	Fibroblast	Fibroblast	Fibroblast	Cluster002	Cluster0048	Cluster038
CD99	CD99 molecule	Fibroblast	Fibroblast	Fibroblast	Fibroblast	Fibroblast	Fibroblast	Cluster037	Cluster0055	Cluster038
CERCAM	cerebral endothelial cell adhesion molecule	Fibroblast	Fibroblast	Fibroblast	Fibroblast	Fibroblast	Fibroblast	Cluster002	Cluster0054	Cluster037
CFD	complement factor D (adipsin)	Fibroblast	Fibroblast	Fibroblast	Fibroblast	Fibroblast	Fibroblast	Cluster002	Cluster0028	Cluster011
CMTM3	CKLF like MARVEL transmembrane domain containing 3	Fibroblast	Fibroblast	Fibroblast	Fibroblast	Fibroblast	Fibroblast	Cluster002	Cluster0050	Cluster133
COL12A1	collagen type XII alpha 1	Fibroblast	Fibroblast	Fibroblast	Fibroblast	Fibroblast	Fibroblast	Cluster002	Cluster0028	Cluster011
COL1A1	collagen type I alpha 1	Fibroblast	Fibroblast	Fibroblast	Fibroblast	Fibroblast	Fibroblast	Cluster002	Cluster0048	Cluster206
COL1A2	collagen type I alpha 2	Fibroblast	Fibroblast	Fibroblast	Fibroblast	Fibroblast	Fibroblast	Cluster002	Cluster0048	Cluster011
COL3A1	collagen type III alpha 1	Fibroblast	Fibroblast	Fibroblast	Fibroblast	Fibroblast	Fibroblast	Cluster002	Cluster0048	Cluster038
COL5A1	collagen type V alpha 1	Fibroblast	Fibroblast	Fibroblast	Fibroblast	Fibroblast	Fibroblast	Cluster002	Cluster0048	Cluster206
COL5A2	collagen type V alpha 2	Fibroblast	Fibroblast	Fibroblast	Fibroblast	Fibroblast	Fibroblast	Cluster002	Cluster0048	Cluster038
COL6A1	collagen type VI alpha 1	Fibroblast	Fibroblast	Fibroblast	Fibroblast	Fibroblast	Fibroblast	Cluster002	Cluster0048	Cluster206
COL6A3	collagen type VI alpha 3	Fibroblast	Fibroblast	Fibroblast	Fibroblast	Fibroblast	Fibroblast	Cluster002	Cluster0028	Cluster011
CPQ	carboxypeptidase Q	Fibroblast	Fibroblast	Fibroblast	Fibroblast	Fibroblast	Fibroblast	Cluster002	Cluster0037	Cluster011
CPZ	carboxypeptidase Z	Fibroblast	Fibroblast	Fibroblast	Fibroblast	Fibroblast	Fibroblast	Cluster002	Cluster0048	Cluster011
CTHRC1	collagen triple helix repeat containing 1	Fibroblast	Fibroblast	Fibroblast	Fibroblast	Fibroblast	Fibroblast	Cluster002	Cluster0028	Cluster038
CTSK	cathepsin K	Fibroblast	Fibroblast	Fibroblast	Fibroblast	Fibroblast	Fibroblast	Cluster002	Cluster0050	Cluster011
DCN	decorin	Fibroblast	Fibroblast	Fibroblast	Fibroblast	Fibroblast	Fibroblast	Cluster002	Cluster0028	Cluster011
ELN	elastin	Fibroblast	Fibroblast	Fibroblast	Fibroblast	Fibroblast	Fibroblast	Cluster002	Cluster0037	Cluster011
EMILIN2	elastin microfibril interfacer 2	Fibroblast	Fibroblast	Fibroblast	Fibroblast	Fibroblast	Fibroblast	Cluster002	Cluster0169	Cluster041
FBLN1	fibulin 1	Fibroblast	Fibroblast	Fibroblast	Fibroblast	Fibroblast	Fibroblast	Cluster002	Cluster0028	Cluster011
FBLN2	fibulin 2	Fibroblast	Fibroblast	Fibroblast	Fibroblast	Fibroblast	Fibroblast	Cluster002	Cluster0028	Cluster011
FBN1	fibrillin 1	Fibroblast	Fibroblast	Fibroblast	Fibroblast	Fibroblast	Fibroblast	Cluster002	Cluster0037	Cluster038
FEZ1	fasciculation and elongation protein zeta 1	Fibroblast	Fibroblast	Fibroblast	Fibroblast	Fibroblast	Fibroblast	Cluster002	Cluster0054	Cluster133
FSTL1	follistatin like 1	Fibroblast	Fibroblast	Fibroblast	Fibroblast	Fibroblast	Fibroblast	Cluster002	Cluster0028	Cluster038
GALNT16	polypeptide N-acetylgalactosaminyltransferase 16	Fibroblast	Fibroblast	Fibroblast	Fibroblast	Fibroblast	Fibroblast	Cluster002	Cluster0084	Cluster041
GSN	gelsolin	Fibroblast	Fibroblast	Fibroblast	Fibroblast	Fibroblast	Fibroblast	Cluster037	Cluster0127	Cluster037
HTRA1	HtrA serine peptidase 1	Fibroblast	Fibroblast	Fibroblast	Fibroblast	Fibroblast	Fibroblast	Cluster002	Cluster0123	Cluster041
IGDCC4	immunoglobulin superfamily, DCC subclass, member 4	Fibroblast	Fibroblast	Fibroblast	Fibroblast	Fibroblast	Fibroblast	Cluster002	Cluster0084	Cluster038
IL17D	interleukin 17D	Fibroblast	Fibroblast	Fibroblast	Fibroblast	Fibroblast	Fibroblast	Cluster002	Cluster0037	Cluster011
ISLR	immunoglobulin superfamily containing leucine-rich repeat	Fibroblast	Fibroblast	Fibroblast	Fibroblast	Fibroblast	Fibroblast	Cluster002	Cluster0055	Cluster037
ITGA11	integrin subunit alpha 11	Fibroblast	Fibroblast	Fibroblast	Fibroblast	Fibroblast	Fibroblast	Cluster002	Cluster0294	Cluster041
KAZALD1	Kazal type serine peptidase inhibitor domain 1	Fibroblast	Fibroblast	Fibroblast	Fibroblast	Fibroblast	Fibroblast	Cluster002	Cluster0048	Cluster041
KDELR3	KDEL endoplasmic reticulum protein retention receptor 3	Fibroblast	Fibroblast	Fibroblast	Fibroblast	Fibroblast	Fibroblast	Cluster002	Cluster0048	Cluster011
LOX	lysyl oxidase	Fibroblast	Fibroblast	Fibroblast	Fibroblast	Fibroblast	Fibroblast	Cluster002	Cluster0028	Cluster011
LRP1	LDL receptor related protein 1	Fibroblast	Fibroblast	Fibroblast	Fibroblast	Fibroblast	Fibroblast	Cluster002	Cluster0028	Cluster037
LUM	lumican	Fibroblast	Fibroblast	Fibroblast	Fibroblast	Fibroblast	Fibroblast	Cluster002	Cluster0037	Cluster011
MASP1	mannan binding lectin serine peptidase 1	Fibroblast	Fibroblast	Fibroblast	Fibroblast	Fibroblast	Fibroblast	Cluster002	Cluster0037	Cluster038
MFAP4	microfibrillar associated protein 4	Fibroblast	Fibroblast	Fibroblast	Fibroblast	Fibroblast	Fibroblast	Cluster002	Cluster0037	Cluster011
MFAP5	microfibrillar associated protein 5	Fibroblast	Fibroblast	Fibroblast	Fibroblast	Fibroblast	Fibroblast	Cluster002	Cluster0127	Cluster038
MGP	matrix Gla protein	Fibroblast	Fibroblast	Fibroblast	Fibroblast	Fibroblast	Fibroblast	Cluster002	Cluster0127	Cluster011
MMP2	matrix metallopeptidase 2	Fibroblast	Fibroblast	Fibroblast	Fibroblast	Fibroblast	Fibroblast	Cluster002	Cluster0050	Cluster011
OAF	out at first homolog	Fibroblast	Fibroblast	Fibroblast	Fibroblast	Fibroblast	Fibroblast	Cluster002	Cluster0054	Cluster011
OLFML1	olfactomedin like 1	Fibroblast	Fibroblast	Fibroblast	Fibroblast	Fibroblast	Fibroblast	Cluster002	Cluster0084	Cluster041
OLFML2B	olfactomedin like 2B	Fibroblast	Fibroblast	Fibroblast	Fibroblast	Fibroblast	Fibroblast	Cluster002	Cluster0037	Cluster041
OMD	osteomodulin	Fibroblast	Fibroblast	Fibroblast	Fibroblast	Fibroblast	Fibroblast	Cluster002	Cluster0028	Cluster011
P3H1	prolyl 3-hydroxylase 1	Fibroblast	Fibroblast	Fibroblast	Fibroblast	Fibroblast	Fibroblast	Cluster002	Cluster0054	Cluster037
P3H3	prolyl 3-hydroxylase 3	Fibroblast	Fibroblast	Fibroblast	Fibroblast	Fibroblast	Fibroblast	Cluster002	Cluster0054	Cluster037
PAM	peptidylglycine alpha-amidating monooxygenase	Fibroblast	Fibroblast	Fibroblast	Fibroblast	Fibroblast	Fibroblast	Cluster002	Cluster0037	Cluster011
PDGFD	platelet derived growth factor D	Fibroblast	Fibroblast	Fibroblast	Fibroblast	Fibroblast	Fibroblast	Cluster002	Cluster0028	Cluster011
PDGFRA	platelet derived growth factor receptor alpha	Fibroblast	Fibroblast	Fibroblast	Fibroblast	Fibroblast	Fibroblast	Cluster002	Cluster0028	Cluster011
PDGFRB	platelet derived growth factor receptor beta	Fibroblast	Fibroblast	Fibroblast	Fibroblast	Fibroblast	Fibroblast	Cluster002	Cluster0050	Cluster011
PDGFRL	platelet derived growth factor receptor like	Fibroblast	Fibroblast	Fibroblast	Fibroblast	Fibroblast	Fibroblast	Cluster002	Cluster0037	Cluster011
PI16	peptidase inhibitor 16	Fibroblast	Fibroblast	Fibroblast	Fibroblast	Fibroblast	Fibroblast	Cluster002	Cluster0048	Cluster041
PLPP3	phospholipid phosphatase 3	Fibroblast	Fibroblast	Fibroblast	Fibroblast	Fibroblast	Fibroblast	Cluster002	Cluster0028	Cluster011
PMP22	peripheral myelin protein 22	Fibroblast	Fibroblast	Fibroblast	Fibroblast	Fibroblast	Fibroblast	Cluster002	Cluster0050	Cluster011
PODN	podocan	Fibroblast	Fibroblast	Fibroblast	Fibroblast	Fibroblast	Fibroblast	Cluster002	Cluster0028	Cluster011
PPIC	peptidylprolyl isomerase C	Fibroblast	Fibroblast	Fibroblast	Fibroblast	Fibroblast	Fibroblast	Cluster002	Cluster0048	Cluster038
RECK	reversion inducing cysteine rich protein with kazal motifs	Fibroblast	Fibroblast	Fibroblast	Fibroblast	Fibroblast	Fibroblast	Cluster002	Cluster0037	Cluster011
S100A4	S100 calcium binding protein A4	Fibroblast	Fibroblast	Fibroblast	Fibroblast	Fibroblast	Fibroblast	Cluster037	Cluster0055	Cluster133
SCARA5	scavenger receptor class A member 5	Fibroblast	Fibroblast	Fibroblast	Fibroblast	Fibroblast	Fibroblast	Cluster002	Cluster0028	Cluster011
SFRP2	secreted frizzled-related protein 2	Fibroblast	Fibroblast	Fibroblast	Fibroblast	Fibroblast	Fibroblast	Cluster002	Cluster0048	Cluster038
SLC2A10	solute carrier family 2 member 10	Fibroblast	Fibroblast	Fibroblast	Fibroblast	Fibroblast	Fibroblast	Cluster002	Cluster0028	Cluster011
SLIT3	slit guidance ligand 3	Fibroblast	Fibroblast	Fibroblast	Fibroblast	Fibroblast	Fibroblast	Cluster002	Cluster0037	Cluster011
SPARC	secreted protein acidic and cysteine rich	Fibroblast	Fibroblast	Fibroblast	Fibroblast	Fibroblast	Fibroblast	Cluster002	Cluster0048	Cluster038
SVEP1	sushi, von Willebrand factor type A, EGF and pentraxin domain containing 1	Fibroblast	Fibroblast	Fibroblast	Fibroblast	Fibroblast	Fibroblast	Cluster002	Cluster0028	Cluster011
THY1	Thy-1 cell surface antigen	Fibroblast	Fibroblast	Fibroblast	Fibroblast	Fibroblast	Fibroblast	Cluster002	Cluster0048	Cluster041
TIMP2	TIMP metallopeptidase inhibitor 2	Fibroblast	Fibroblast	Fibroblast	Fibroblast	Fibroblast	Fibroblast	Cluster002	Cluster0050	Cluster011
TPST1	tyrosylprotein sulfotransferase 1	Fibroblast	Fibroblast	Fibroblast	Fibroblast	Fibroblast	Fibroblast	Cluster002	Cluster0054	Cluster011
VCAN	versican	Fibroblast	Fibroblast	Fibroblast	Fibroblast	Fibroblast	Fibroblast	Cluster002	Cluster0199	Cluster038
VGLL3	vestigial like family member 3	Fibroblast	Fibroblast	Fibroblast	Fibroblast	Fibroblast	Fibroblast	Cluster002	Cluster0028	Cluster011
WISP2	WNT1 inducible signaling pathway protein 2	Fibroblast	Fibroblast	Fibroblast	Fibroblast	Fibroblast	Fibroblast	Cluster002	Cluster0028	Cluster041
XPNPEP2	X-prolyl aminopeptidase (aminopeptidase P) 2, membrane-bound	Fibroblast	Fibroblast	Fibroblast	Fibroblast	Fibroblast	Fibroblast	Cluster002	Cluster0028	Cluster041
ADAMTSL1	ADAMTS like 1	Fibroblast	Fibroblast	Fibroblast	Fibroblast		Fibroblast	Cluster002	Cluster0037
ALDH1L2	aldehyde dehydrogenase 1 family member L2	Fibroblast	Fibroblast	Fibroblast	Fibroblast		Fibroblast	Cluster002	Cluster0248
ANGPTL1	angiopoietin like 1	Fibroblast	Fibroblast	Fibroblast	Fibroblast		Fibroblast	Cluster002	Cluster0127
ANXA5	annexin A5	Fibroblast	Fibroblast	Fibroblast	Fibroblast		Fibroblast	Cluster002	Cluster0055
BST1	bone marrow stromal cell antigen 1	Fibroblast	Fibroblast	Fibroblast	Fibroblast		Fibroblast	Cluster002	Cluster0028
C1QTNF2	C1q and tumor necrosis factor related protein 2	Fibroblast	Fibroblast	Fibroblast	Fibroblast		Fibroblast	Cluster002	Cluster0084
CD276	CD276 molecule	Fibroblast	Fibroblast	Fibroblast	Fibroblast		Fibroblast	Cluster002	Cluster0123
CFH	complement factor H	Fibroblast	Fibroblast	Fibroblast	Fibroblast		Fibroblast	Cluster002	Cluster0127
CHRDL1	chordin-like 1	Fibroblast	Fibroblast	Fibroblast	Fibroblast		Fibroblast	Cluster002	Cluster0028
COL14A1	collagen type XIV alpha 1	Fibroblast	Fibroblast	Fibroblast	Fibroblast		Fibroblast	Cluster002	Cluster0037
COL6A2	collagen type VI alpha 2	Fibroblast	Fibroblast	Fibroblast	Fibroblast		Fibroblast	Cluster002	Cluster0037
COL8A2	collagen type VIII alpha 2	Fibroblast	Fibroblast	Fibroblast	Fibroblast		Fibroblast	Cluster002	Cluster0292
COPZ2	coatomer protein complex subunit zeta 2	Fibroblast	Fibroblast	Fibroblast	Fibroblast		Fibroblast	Cluster002	Cluster0084
CREB3L1	cAMP responsive element binding protein 3-like 1	Fibroblast	Fibroblast	Fibroblast	Fibroblast		Fibroblast	Cluster002	Cluster0048
DFNA5	DFNA5, deafness associated tumor suppressor	Fibroblast	Fibroblast	Fibroblast	Fibroblast		Fibroblast	Cluster002	Cluster0050
DPP4	dipeptidyl peptidase 4	Fibroblast	Fibroblast	Fibroblast	Fibroblast		Fibroblast	Cluster002	Cluster0050
DPT	dermatopontin	Fibroblast	Fibroblast	Fibroblast	Fibroblast		Fibroblast	Cluster002	Cluster0028
EFEMP2	EGF containing fibulin-like extracellular matrix protein 2	Fibroblast	Fibroblast	Fibroblast	Fibroblast		Fibroblast	Cluster002	Cluster0054
EMILIN1	elastin microfibril interfacer 1	Fibroblast	Fibroblast	Fibroblast	Fibroblast		Fibroblast	Cluster002	Cluster0169
EMP3	epithelial membrane protein 3	Fibroblast	Fibroblast	Fibroblast	Fibroblast		Fibroblast	Cluster002	Cluster0055
EPB41L3	erythrocyte membrane protein band 4.1 like 3	Fibroblast	Fibroblast	Fibroblast	Fibroblast		Fibroblast	Cluster002	Cluster0050
FAM109B	family with sequence similarity 109 member B	Fibroblast	Fibroblast	Fibroblast	Fibroblast		Fibroblast	Cluster002	Cluster0209
FAM198A	family with sequence similarity 198 member A	Fibroblast	Fibroblast	Fibroblast	Fibroblast		Fibroblast	Cluster002	Cluster0054
FKBP7	FK506 binding protein 7	Fibroblast	Fibroblast	Fibroblast	Fibroblast		Fibroblast	Cluster002	Cluster0248
FN1	fibronectin 1	Fibroblast	Fibroblast	Fibroblast	Fibroblast		Fibroblast	Cluster002	Cluster0883
FUCA2	fucosidase, alpha-L- 2, plasma	Fibroblast	Fibroblast	Fibroblast	Fibroblast		Fibroblast	Cluster002	Cluster0028
GLIPR2	GLI pathogenesis related 2	Fibroblast	Fibroblast	Fibroblast	Fibroblast		Fibroblast	Cluster037	Cluster0123
GPX8	glutathione peroxidase 8 (putative)	Fibroblast	Fibroblast	Fibroblast	Fibroblast		Fibroblast	Cluster002	Cluster0248
ITIH5	inter-alpha-trypsin inhibitor heavy chain family member 5	Fibroblast	Fibroblast	Fibroblast	Fibroblast		Fibroblast	Cluster002	Cluster0037
LIPC	lipase C, hepatic type	Fibroblast	Fibroblast	Fibroblast	Fibroblast		Fibroblast	Cluster002	Cluster0084
LOXL1	lysyl oxidase like 1	Fibroblast	Fibroblast	Fibroblast	Fibroblast		Fibroblast	Cluster002	Cluster0294
LTBP1	latent transforming growth factor beta binding protein 1	Fibroblast	Fibroblast	Fibroblast	Fibroblast		Fibroblast	Cluster002	Cluster0883
MAGED1	MAGE family member D1	Fibroblast	Fibroblast	Fibroblast	Fibroblast		Fibroblast	Cluster002	Cluster0292
MAGEH1	MAGE family member H1	Fibroblast	Fibroblast	Fibroblast	Fibroblast		Fibroblast	Cluster002	Cluster0054
MARVELD1	MARVEL domain containing 1	Fibroblast	Fibroblast	Fibroblast	Fibroblast		Fibroblast	Cluster002	Cluster0037
MMP27	matrix metallopeptidase 27	Fibroblast	Fibroblast	Fibroblast	Fibroblast		Fibroblast	Cluster002	Cluster0037
MRC2	mannose receptor C type 2	Fibroblast	Fibroblast	Fibroblast	Fibroblast		Fibroblast	Cluster002	Cluster0292
NAP1L3	nucleosome assembly protein 1 like 3	Fibroblast	Fibroblast	Fibroblast	Fibroblast		Fibroblast	Cluster002	Cluster0084
PCOLCE	procollagen C-endopeptidase enhancer	Fibroblast	Fibroblast	Fibroblast	Fibroblast		Fibroblast	Cluster002	Cluster0048
PDIA5	protein disulfide isomerase family A member 5	Fibroblast	Fibroblast	Fibroblast	Fibroblast		Fibroblast	Cluster002	Cluster0054
PIEZO2	piezo type mechanosensitive ion channel component 2	Fibroblast	Fibroblast	Fibroblast	Fibroblast		Fibroblast	Cluster002	Cluster0084
PLAC9	placenta specific 9	Fibroblast	Fibroblast	Fibroblast	Fibroblast		Fibroblast	Cluster002	Cluster0084
PRRG3	proline rich Gla (G-carboxyglutamic acid) 3 (transmembrane)	Fibroblast	Fibroblast	Fibroblast	Fibroblast		Fibroblast	Cluster002	Cluster0084
PTGFR	prostaglandin F receptor	Fibroblast	Fibroblast	Fibroblast	Fibroblast		Fibroblast	Cluster002	Cluster0037
RASSF2	Ras association domain family member 2	Fibroblast	Fibroblast	Fibroblast	Fibroblast		Fibroblast	Cluster002	Cluster0054
RCN3	reticulocalbin 3	Fibroblast	Fibroblast	Fibroblast	Fibroblast		Fibroblast	Cluster002	Cluster0054
S100A6	S100 calcium binding protein A6	Fibroblast	Fibroblast	Fibroblast	Fibroblast		Fibroblast	Cluster037	Cluster0055
SERPINF1	sserpin family F member 1	Fibroblast	Fibroblast	Fibroblast	Fibroblast		Fibroblast	Cluster002	Cluster0028
SSC5D	scavenger receptor cysteine rich family, 5 domains	Fibroblast	Fibroblast	Fibroblast	Fibroblast		Fibroblast	Cluster002	Cluster0037
TMEM119	transmembrane protein 119	Fibroblast	Fibroblast	Fibroblast	Fibroblast		Fibroblast	Cluster002	Cluster0294
ZNF469	zinc finger protein 469	Fibroblast	Fibroblast	Fibroblast	Fibroblast		Fibroblast	Cluster002	Cluster0048
ABI3BP	ABI family member 3 binding protein		Fibroblast	Fibroblast		Fibroblast	Fibroblast	Cluster002		Cluster038
ACKR3	atypical chemokine receptor 3		Fibroblast	Fibroblast		Fibroblast	Fibroblast	Cluster002		Cluster038
AKR1B1	aldo-keto reductase family 1, member B1 (aldose reductase)		Fibroblast	Fibroblast		Fibroblast	Fibroblast	Cluster037	Cluster0013	Cluster037
AOX1	aldehyde oxidase 1		Fibroblast	Fibroblast		Fibroblast	Fibroblast	Cluster002	Cluster0039	Cluster011
ATP8B2	ATPase phospholipid transporting 8B2		Fibroblast	Fibroblast		Fibroblast	Fibroblast	Cluster002	Cluster0013	Cluster038
BICC1	BicC family RNA binding protein 1		Fibroblast	Fibroblast		Fibroblast	Fibroblast	Cluster002	Cluster0009	Cluster011
C17orf58	chromosome 17 open reading frame 58		Fibroblast	Fibroblast		Fibroblast	Fibroblast	Cluster002		Cluster038
C1QTNF3	C1q and tumor necrosis factor related protein 3		Fibroblast	Fibroblast		Fibroblast	Fibroblast	Cluster002	Cluster0528	Cluster038
CD248	CD248 molecule		Fibroblast	Fibroblast		Fibroblast	Fibroblast	Cluster002		Cluster041
CREB5	cAMP responsive element binding protein 5		Fibroblast	Fibroblast		Fibroblast	Fibroblast	Cluster002	Cluster0114	Cluster038
CTSL	cathepsin L		Fibroblast	Fibroblast		Fibroblast	Fibroblast	Cluster002	Cluster0992	Cluster011
CXCL12	C-X-C motif chemokine ligand 12		Fibroblast	Fibroblast		Fibroblast	Fibroblast	Cluster002	Cluster0015	Cluster011
CYBRD1	cytochrome b reductase 1		Fibroblast	Fibroblast		Fibroblast	Fibroblast	Cluster002	Cluster0013	Cluster011
DMRT2	doublesex and mab-3 related transcription factor 2		Fibroblast	Fibroblast		Fibroblast	Fibroblast	Cluster002		Cluster011
FBLN5	fibulin 5		Fibroblast	Fibroblast		Fibroblast	Fibroblast	Cluster002	Cluster0009	Cluster011
FGL2	fibrinogen like 2		Fibroblast	Fibroblast		Fibroblast	Fibroblast	Cluster002		Cluster011
FNDC1	fibronectin type III domain containing 1		Fibroblast	Fibroblast		Fibroblast	Fibroblast	Cluster002	Cluster0528	Cluster011
GFPT2	glutamine-fructose-6-phosphate transaminase 2		Fibroblast	Fibroblast		Fibroblast	Fibroblast	Cluster002	Cluster0076	Cluster041
HIPK1	homeodomain interacting protein kinase 1		Fibroblast	Fibroblast		Fibroblast	Fibroblast	Cluster002		Cluster037
MATN4	matrilin 4		Fibroblast	Fibroblast		Fibroblast	Fibroblast	Cluster002	Cluster1080	Cluster041
MEDAG	mesenteric estrogen dependent adipogenesis		Fibroblast	Fibroblast		Fibroblast	Fibroblast	Cluster002	Cluster0076	Cluster011
MSX1	msh homeobox 1		Fibroblast	Fibroblast		Fibroblast	Fibroblast	Cluster002		Cluster041
NNMT	nicotinamide N-methyltransferase		Fibroblast	Fibroblast		Fibroblast	Fibroblast	Cluster002	Cluster0076	Cluster037
PLTP	phospholipid transfer protein		Fibroblast	Fibroblast		Fibroblast	Fibroblast	Cluster002		Cluster037
PRRX1	paired related homeobox 1		Fibroblast	Fibroblast		Fibroblast	Fibroblast	Cluster002	Cluster0015	Cluster011
PTGIS	prostaglandin I2 (prostacyclin) synthase		Fibroblast	Fibroblast		Fibroblast	Fibroblast	Cluster002	Cluster1034	Cluster041
RAB32	RAB32, member RAS oncogene family		Fibroblast	Fibroblast		Fibroblast	Fibroblast	Cluster002		Cluster133
SERPINA5	serpin family A member 5		Fibroblast	Fibroblast		Fibroblast	Fibroblast	Cluster002		Cluster041
SERPING1	serpin family G member 1		Fibroblast	Fibroblast		Fibroblast	Fibroblast	Cluster002	Cluster0009	Cluster037
VASN	vasorin		Fibroblast	Fibroblast		Fibroblast	Fibroblast	Cluster002		Cluster011
ZNF423	zinc finger protein 423		Fibroblast	Fibroblast		Fibroblast	Fibroblast	Cluster002	Cluster0015	Cluster011
F10	coagulation factor X		Fibroblast		Fibroblast	Fibroblast	Fibroblast	Cluster126	Cluster0037	Cluster037
GLRB	glycine receptor beta		Fibroblast		Fibroblast	Fibroblast	Fibroblast	Cluster429	Cluster0028	Cluster011
HSD17B14	hydroxysteroid (17-beta) dehydrogenase 14		Fibroblast		Fibroblast	Fibroblast	Fibroblast		Cluster0050	Cluster037
IGFBP6	insulin like growth factor binding protein 6		Fibroblast		Fibroblast	Fibroblast	Fibroblast	Cluster929	Cluster0127	Cluster041
MXRA8	matrix-remodelling associated 8		Fibroblast		Fibroblast	Fibroblast	Fibroblast	Cluster025	Cluster0050	Cluster037
ABCC9	ATP binding cassette subfamily C member 9			Fibroblast			Fibroblast	Cluster002	Cluster0673
ADA	adenosine deaminase			Fibroblast			Fibroblast	Cluster002
ADAM9	ADAM metallopeptidase domain 9			Fibroblast			Fibroblast	Cluster002	Cluster0214
ADGRD1	adhesion G protein-coupled receptor D1			Fibroblast			Fibroblast	Cluster002	Cluster0251
AGAP1	ArfGAP with GTPase domain, ankyrin repeat and PH domain 1			Fibroblast			Fibroblast	Cluster002	Cluster0744
AGTR1	angiotensin II receptor type 1			Fibroblast			Fibroblast	Cluster002	Cluster0009
ANO6	anoctamin 6			Fibroblast			Fibroblast	Cluster002	Cluster0466
ANPEP	alanyl aminopeptidase, membrane			Fibroblast			Fibroblast	Cluster002	Cluster0009
AXL	AXL receptor tyrosine kinase			Fibroblast			Fibroblast	Cluster002	Cluster0013
BASP1	brain abundant membrane attached signal protein 1			Fibroblast			Fibroblast	Cluster002	Cluster1028
C11orf24	chromosome 11 open reading frame 24			Fibroblast			Fibroblast	Cluster002	Cluster0347
CAPN5	calpain 5			Fibroblast			Fibroblast	Cluster002	Cluster0015
CD55	CD55 molecule (Cromer blood group)			Fibroblast			Fibroblast	Cluster002
CDH11	cadherin 11			Fibroblast			Fibroblast	Cluster002	Cluster0631
CGREF1	cell growth regulator with EF-hand domain 1			Fibroblast			Fibroblast	Cluster002
CILP	cartilage intermediate layer protein			Fibroblast			Fibroblast	Cluster002
CLDN11	claudin 11			Fibroblast			Fibroblast	Cluster002
CMBL	carboxymethylenebutenolidase homolog (Pseudomonas)			Fibroblast			Fibroblast	Cluster002	Cluster0015
CNKSR2	connector enhancer of kinase suppressor of Ras 2			Fibroblast			Fibroblast	Cluster002	Cluster0311
CNTNAP1	contactin associated protein 1			Fibroblast			Fibroblast	Cluster002	Cluster0240
CPXM1	carboxypeptidase X (M14 family), member 1			Fibroblast			Fibroblast	Cluster002
CRYL1	crystallin lambda 1			Fibroblast			Fibroblast	Cluster037	Cluster0767
DAB2	DAB2, clathrin adaptor protein			Fibroblast			Fibroblast	Cluster002	Cluster1028
DBN1	drebrin 1			Fibroblast			Fibroblast	Cluster002	Cluster0013
DPYSL3	dihydropyrimidinase like 3			Fibroblast			Fibroblast	Cluster002	Cluster0015
ECM2	extracellular matrix protein 2			Fibroblast			Fibroblast	Cluster002	Cluster0015
EMX2	empty spiracles homeobox 2			Fibroblast			Fibroblast	Cluster002
EMX2OS	EMX2 opposite strand/antisense RNA			Fibroblast			Fibroblast	Cluster002
FAM69A	family with sequence similarity 69 member A			Fibroblast			Fibroblast	Cluster002
FAP	fibroblast activation protein alpha			Fibroblast			Fibroblast	Cluster002	Cluster0863
FGFR1	fibroblast growth factor receptor 1			Fibroblast			Fibroblast	Cluster002	Cluster0020
FKBP14	FK506 binding protein 14			Fibroblast			Fibroblast	Cluster002	Cluster0592
FTH1	ferritin, heavy polypeptide 1			Fibroblast			Fibroblast	Cluster037	Cluster0940
FTH1P5	ferritin, heavy polypeptide 1 pseudogene 5			Fibroblast			Fibroblast	Cluster037
FTL	ferritin, light polypeptide			Fibroblast			Fibroblast	Cluster037	Cluster0013
FUT11	fucosyltransferase 11			Fibroblast			Fibroblast	Cluster002
FYN	FYN proto-oncogene, Src family tyrosine kinase			Fibroblast			Fibroblast	Cluster002	Cluster0009
GALNT12	polypeptide N-acetylgalactosaminyltransferase 12			Fibroblast			Fibroblast	Cluster002
GAS1	growth arrest specific 1			Fibroblast			Fibroblast	Cluster002
GLIS2	GLIS family zinc finger 2			Fibroblast			Fibroblast	Cluster002	Cluster0138
GLT8D1	glycosyltransferase 8 domain containing 1			Fibroblast			Fibroblast	Cluster002	Cluster0700
GXYLT2	glucoside xylosyltransferase 2			Fibroblast			Fibroblast	Cluster002	Cluster0015
GYPC	glycophorin C (Gerbich blood group)			Fibroblast			Fibroblast	Cluster037	Cluster0940
HEXA	hexosaminidase subunit alpha			Fibroblast			Fibroblast	Cluster002	Cluster0013
HEXB	hexosaminidase subunit beta			Fibroblast			Fibroblast	Cluster037	Cluster0020
HSD3B7	hydroxy-delta-5-steroid dehydrogenase, 3 beta- and steroid delta-isomerase 7			Fibroblast			Fibroblast	Cluster002
HTRA3	HtrA serine peptidase 3			Fibroblast			Fibroblast	Cluster002	Cluster0076
IGSF10	immunoglobulin superfamily member 10			Fibroblast			Fibroblast	Cluster002
IL17RD	interleukin 17 receptor D			Fibroblast			Fibroblast	Cluster002
IRX1	iroquois homeobox 1			Fibroblast			Fibroblast	Cluster002
JAZF1	JAZF zinc finger 1			Fibroblast			Fibroblast	Cluster002
KDELR2	KDEL endoplasmic reticulum protein retention receptor 2			Fibroblast			Fibroblast	Cluster002
LGR5	leucine-rich repeat containing G protein-coupled receptor 5			Fibroblast			Fibroblast	Cluster002
LHFPL2	lipoma HMGIC fusion partner-like 2			Fibroblast			Fibroblast	Cluster002	Cluster0020
LPAR1	lysophosphatidic acid receptor 1			Fibroblast			Fibroblast	Cluster002	Cluster0009
LRRC2	leucine rich repeat containing 2			Fibroblast			Fibroblast	Cluster002	Cluster0290
MAN1A1	mannosidase alpha class 1A member 1			Fibroblast			Fibroblast	Cluster002	Cluster0009
MAN1C1	mannosidase alpha class 1C member 1			Fibroblast			Fibroblast	Cluster002
MAP1A	microtubule associated protein 1A			Fibroblast			Fibroblast	Cluster002	Cluster0138
MGAT2	mannosyl (alpha-1,6-)-glycoprotein beta-1,2-N-acetylglucosaminyltransferase			Fibroblast			Fibroblast	Cluster002
MMP16	matrix metallopeptidase 16			Fibroblast			Fibroblast	Cluster002	Cluster0141
MN1	meningioma (disrupted in balanced translocation) 1			Fibroblast			Fibroblast	Cluster002
MXRA5	matrix-remodelling associated 5			Fibroblast			Fibroblast	Cluster002
NAGLU	N-acetyl-alpha-glucosaminidase			Fibroblast			Fibroblast	Cluster002	Cluster0013
NOVA1	neuro-oncological ventral antigen 1			Fibroblast			Fibroblast	Cluster002	Cluster0311
NREP	neuronal regeneration related protein			Fibroblast			Fibroblast	Cluster002
NT5E	5'-nucleotidase ecto			Fibroblast			Fibroblast	Cluster002	Cluster0015
NUCB2	nucleobindin 2			Fibroblast			Fibroblast	Cluster002	Cluster0031
OGN	osteoglycin			Fibroblast			Fibroblast	Cluster002
P4HA2	prolyl 4-hydroxylase subunit alpha 2			Fibroblast			Fibroblast	Cluster002
PIP4K2A	phosphatidylinositol-5-phosphate 4-kinase, type II, alpha			Fibroblast			Fibroblast	Cluster002	Cluster0020
PLOD1	procollagen-lysine,2-oxoglutarate 5-dioxygenase 1			Fibroblast			Fibroblast	Cluster002
PLPP1	phospholipid phosphatase 1			Fibroblast			Fibroblast	Cluster002	Cluster0602
PQLC3	PQ loop repeat containing 3			Fibroblast			Fibroblast	Cluster002	Cluster0015
PRCP	prolylcarboxypeptidase			Fibroblast			Fibroblast	Cluster002
PRDX4	peroxiredoxin 4			Fibroblast			Fibroblast	Cluster002
PRELP	proline/arginine-rich end leucine-rich repeat protein			Fibroblast			Fibroblast	Cluster002	Cluster0009
PRIMA1	proline rich membrane anchor 1			Fibroblast			Fibroblast	Cluster002
PRKG2	protein kinase, cGMP-dependent, type II			Fibroblast			Fibroblast	Cluster002	Cluster0737
PRSS23	protease, serine 23			Fibroblast			Fibroblast	Cluster002	Cluster0631
RAB23	RAB23, member RAS oncogene family			Fibroblast			Fibroblast	Cluster002	Cluster0933
RAB31	RAB31, member RAS oncogene family			Fibroblast			Fibroblast	Cluster002	Cluster0020
RCN1	reticulocalbin 1			Fibroblast			Fibroblast	Cluster002	Cluster0517
S100A10	S100 calcium binding protein A10			Fibroblast			Fibroblast	Cluster037
SCARA3	scavenger receptor class A member 3			Fibroblast			Fibroblast	Cluster002
SDC2	syndecan 2			Fibroblast			Fibroblast	Cluster002	Cluster0068
SEC23A	Sec23 homolog A, coat complex II component			Fibroblast			Fibroblast	Cluster002	Cluster0215
SEMA3B	semaphorin 3B			Fibroblast			Fibroblast	Cluster002
SEPT6	septin 6			Fibroblast			Fibroblast	Cluster002	Cluster0015
SFRP4	secreted frizzled related protein 4			Fibroblast			Fibroblast	Cluster002
SGCG	sarcoglycan gamma			Fibroblast			Fibroblast	Cluster002
SLC17A5	solute carrier family 17 member 5			Fibroblast			Fibroblast	Cluster002
SLC43A3	solute carrier family 43 member 3			Fibroblast			Fibroblast	Cluster002	Cluster0934
SNX7	sorting nexin 7			Fibroblast			Fibroblast	Cluster002	Cluster0031
STAC	SH3 and cysteine rich domain			Fibroblast			Fibroblast	Cluster002	Cluster0463
TBX15	T-box 15			Fibroblast			Fibroblast	Cluster002	Cluster0009
THBS2	thrombospondin 2			Fibroblast			Fibroblast	Cluster002
THBS3	thrombospondin 3			Fibroblast			Fibroblast	Cluster002
TICAM2	toll like receptor adaptor molecule 2			Fibroblast			Fibroblast	Cluster002
TIMP1	TIMP metallopeptidase inhibitor 1			Fibroblast			Fibroblast	Cluster002	Cluster0095
TLR4	toll like receptor 4			Fibroblast			Fibroblast	Cluster002
TMEM263	transmembrane protein 263			Fibroblast			Fibroblast	Cluster002
TMEM71	transmembrane protein 71			Fibroblast			Fibroblast	Cluster002
TMEM98	transmembrane protein 98			Fibroblast			Fibroblast	Cluster002	Cluster0015
TMSB10	thymosin beta 10			Fibroblast			Fibroblast	Cluster037	Cluster0835
TNFAIP6	TNF alpha induced protein 6			Fibroblast			Fibroblast	Cluster002	Cluster0995
TRAM1	translocation associated membrane protein 1			Fibroblast			Fibroblast	Cluster002	Cluster0383
TRAM2	translocation associated membrane protein 2			Fibroblast			Fibroblast	Cluster037	Cluster0013
TSPAN8	tetraspanin 8			Fibroblast			Fibroblast	Cluster002
TUB	tubby bipartite transcription factor			Fibroblast			Fibroblast	Cluster002
TWIST2	twist family bHLH transcription factor 2			Fibroblast			Fibroblast	Cluster002
UAP1	UDP-N-acetylglucosamine pyrophosphorylase 1			Fibroblast			Fibroblast	Cluster002	Cluster0076
VAT1	vesicle amine transport 1			Fibroblast			Fibroblast	Cluster002
VIM	vimentin			Fibroblast			Fibroblast	Cluster037	Cluster0013
VKORC1	vitamin K epoxide reductase complex subunit 1			Fibroblast			Fibroblast	Cluster002
WISP1	WNT1 inducible signaling pathway protein 1			Fibroblast			Fibroblast	Cluster002
ZBTB47	zinc finger and BTB domain containing 47			Fibroblast			Fibroblast	Cluster002	Cluster0013
ZFHX4	zinc finger homeobox 4			Fibroblast			Fibroblast	Cluster002	Cluster0015
ABHD14A	abhydrolase domain containing 14A				Fibroblast		Fibroblast	Cluster741	Cluster0054
ADAMTS12	ADAM metallopeptidase with thrombospondin type 1 motif 12				Fibroblast		Fibroblast	Cluster069	Cluster0294
ADGRA2	adhesion G protein-coupled receptor A2				Fibroblast		Fibroblast	Cluster812	Cluster0084
ADGRE5	adhesion G protein-coupled receptor E5				Fibroblast		Fibroblast		Cluster0169
ANTXR1	anthrax toxin receptor 1				Fibroblast		Fibroblast		Cluster0050
APLNR	apelin receptor				Fibroblast		Fibroblast		Cluster0292
ARSB	arylsulfatase B				Fibroblast		Fibroblast		Cluster0199
BIN1	bridging integrator 1				Fibroblast		Fibroblast	Cluster025	Cluster0055
C1R	complement C1r subcomponent				Fibroblast		Fibroblast	Cluster126	Cluster0028
C1RL	complement C1r subcomponent like				Fibroblast		Fibroblast		Cluster0028
C3	complement component 3				Fibroblast		Fibroblast	Cluster126	Cluster0028
CAMKK2	calcium/calmodulin-dependent protein kinase kinase 2				Fibroblast		Fibroblast		Cluster0209
CBX6	chromobox 6				Fibroblast		Fibroblast		Cluster0209
CCBE1	collagen and calcium binding EGF domains 1				Fibroblast		Fibroblast		Cluster0050
CD63	CD63 molecule				Fibroblast		Fibroblast	Cluster109	Cluster0169
CD99L2	CD99 molecule like 2				Fibroblast		Fibroblast	Cluster156	Cluster0209
CHST14	carbohydrate (dermatan 4) sulfotransferase 14				Fibroblast		Fibroblast	Cluster606	Cluster0055
COTL1	coactosin like F-actin binding protein 1				Fibroblast		Fibroblast	Cluster407	Cluster0169
CP	ceruloplasmin (ferroxidase)				Fibroblast		Fibroblast	Cluster081	Cluster0050
CPE	carboxypeptidase E				Fibroblast		Fibroblast	Cluster077	Cluster0037
CRTAP	cartilage associated protein				Fibroblast		Fibroblast		Cluster0050
CTSO	cathepsin O				Fibroblast		Fibroblast	Cluster013	Cluster0248
CTSZ	cathepsin Z				Fibroblast		Fibroblast		Cluster0055
CYBA	cytochrome b-245 alpha chain				Fibroblast		Fibroblast		Cluster0055
FBLN7	fibulin 7				Fibroblast		Fibroblast		Cluster0037
FKBP10	FK506 binding protein 10				Fibroblast		Fibroblast		Cluster0054
FKBP9	FK506 binding protein 9				Fibroblast		Fibroblast	Cluster645	Cluster0037
FMOD	fibromodulin				Fibroblast		Fibroblast	Cluster013	Cluster0028
GALNT13	polypeptide N-acetylgalactosaminyltransferase 13				Fibroblast		Fibroblast	Cluster929	Cluster0127
GALNT5	polypeptide N-acetylgalactosaminyltransferase 5				Fibroblast		Fibroblast		Cluster0048
GRIA3	glutamate ionotropic receptor AMPA type subunit 3				Fibroblast		Fibroblast		Cluster0048
IQSEC1	IQ motif and Sec7 domain 1				Fibroblast		Fibroblast	Cluster788	Cluster0209
ITGBL1	integrin subunit beta like 1				Fibroblast		Fibroblast		Cluster0028
KDELC1	KDEL motif containing 1				Fibroblast		Fibroblast	Cluster109	Cluster0248
KIAA1324L	KIAA1324-like				Fibroblast		Fibroblast		Cluster0037
LGALS1	lectin, galactoside binding soluble 1				Fibroblast		Fibroblast	Cluster562	Cluster0054
LRFN5	leucine rich repeat and fibronectin type III domain containing 5				Fibroblast		Fibroblast	Cluster755	Cluster0084
LTBP3	latent transforming growth factor beta binding protein 3				Fibroblast		Fibroblast	Cluster817	Cluster0054
MMP14	matrix metallopeptidase 14				Fibroblast		Fibroblast		Cluster0050
MPP1	membrane palmitoylated protein 1				Fibroblast		Fibroblast		Cluster0055
NDN	necdin, MAGE family member				Fibroblast		Fibroblast	Cluster088	Cluster0055
P2RX4	purinergic receptor P2X 4				Fibroblast		Fibroblast		Cluster0123
PCOLCE2	procollagen C-endopeptidase enhancer 2				Fibroblast		Fibroblast	Cluster081	Cluster0127
PCOLCE-AS1	PCOLCE antisense RNA 1				Fibroblast		Fibroblast		Cluster0048
PDCD1LG2	programmed cell death 1 ligand 2				Fibroblast		Fibroblast		Cluster0050
PPIB	peptidylprolyl isomerase B				Fibroblast		Fibroblast	Cluster106	Cluster0169
RAB42	RAB42, member RAS oncogene family				Fibroblast		Fibroblast		Cluster0123
RENBP	renin binding protein				Fibroblast		Fibroblast		Cluster0123
SCARF2	scavenger receptor class F member 2				Fibroblast		Fibroblast		Cluster0050
SCN4B	sodium voltage-gated channel beta subunit 4				Fibroblast		Fibroblast		Cluster0292
SDK1	sidekick cell adhesion molecule 1				Fibroblast		Fibroblast		Cluster0050
SEC24D	SEC24 homolog D, COPII coat complex component				Fibroblast		Fibroblast	Cluster073	Cluster0199
SLC1A7	solute carrier family 1 member 7				Fibroblast		Fibroblast		Cluster0209
SLC29A1	solute carrier family 29 member 1 (Augustine blood group)				Fibroblast		Fibroblast	Cluster156	Cluster0123
SOD3	superoxide dismutase 3, extracellular				Fibroblast		Fibroblast	Cluster068	Cluster0054
TGFBR1	transforming growth factor beta receptor I				Fibroblast		Fibroblast		Cluster0199
TNXB	tenascin XB				Fibroblast		Fibroblast	Cluster034	Cluster0055
TRPV2	transient receptor potential cation channel subfamily V member 2				Fibroblast		Fibroblast		Cluster0055
VDAC1P8	voltage dependent anion channel 1 pseudogene 8				Fibroblast		Fibroblast		Cluster0037
ABCA8	ATP binding cassette subfamily A member 8					Fibroblast	Fibroblast	Cluster307	Cluster0015	Cluster011
ADAMTSL4	ADAMTS like 4					Fibroblast	Fibroblast	Cluster025	Cluster0013	Cluster041
ALDH3B1	aldehyde dehydrogenase 3 family member B1					Fibroblast	Fibroblast		Cluster0013	Cluster037
ANKS1A	ankyrin repeat and sterile alpha motif domain containing 1A					Fibroblast	Fibroblast			Cluster011
ANTXR2	anthrax toxin receptor 2					Fibroblast	Fibroblast	Cluster013	Cluster0009	Cluster011
CD70	CD70 molecule					Fibroblast	Fibroblast			Cluster011
CES1	carboxylesterase 1					Fibroblast	Fibroblast			Cluster037
CLEC3B	C-type lectin domain family 3 member B					Fibroblast	Fibroblast	Cluster143	Cluster1080	Cluster037
CNTN3	contactin 3					Fibroblast	Fibroblast	Cluster136		Cluster011
COL15A1	collagen type XV alpha 1					Fibroblast	Fibroblast	Cluster354	Cluster0506	Cluster011
CRISPLD2	cysteine rich secretory protein LCCL domain containing 2					Fibroblast	Fibroblast		Cluster0076	Cluster011
CTSC	cathepsin C					Fibroblast	Fibroblast			Cluster011
CYP2U1	cytochrome P450 family 2 subfamily U member 1					Fibroblast	Fibroblast	Cluster232	Cluster0031	Cluster011
DCLK1	doublecortin like kinase 1					Fibroblast	Fibroblast		Cluster0009	Cluster011
DPYSL2	dihydropyrimidinase like 2					Fibroblast	Fibroblast	Cluster077	Cluster0020	Cluster011
ELMO1	engulfment and cell motility 1					Fibroblast	Fibroblast		Cluster0013	Cluster011
ENPP2	ectonucleotide pyrophosphatase/phosphodiesterase 2					Fibroblast	Fibroblast			Cluster011
ESR1	estrogen receptor 1					Fibroblast	Fibroblast			Cluster011
FSTL3	follistatin like 3					Fibroblast	Fibroblast	Cluster709	Cluster0076	Cluster037
GFRA1	GDNF family receptor alpha 1					Fibroblast	Fibroblast		Cluster0009	Cluster011
GLB1	galactosidase beta 1					Fibroblast	Fibroblast	Cluster190		Cluster133
GLT8D2	glycosyltransferase 8 domain containing 2					Fibroblast	Fibroblast	Cluster073	Cluster0141	Cluster011
IGFBP5	insulin like growth factor binding protein 5					Fibroblast	Fibroblast	Cluster599		Cluster011
IGFBP7	insulin like growth factor binding protein 7					Fibroblast	Fibroblast	Cluster069	Cluster0581	Cluster011
IRS1	insulin receptor substrate 1					Fibroblast	Fibroblast			Cluster011
KCNK2	potassium two pore domain channel subfamily K member 2					Fibroblast	Fibroblast	Cluster560		Cluster011
LAMA2	laminin subunit alpha 2					Fibroblast	Fibroblast	Cluster081	Cluster0009	Cluster011
LAMA4	laminin subunit alpha 4					Fibroblast	Fibroblast	Cluster134	Cluster0015	Cluster011
LDOC1L	leucine zipper, down-regulated in cancer 1-like					Fibroblast	Fibroblast		Cluster0402	Cluster011
LHFP	lipoma HMGIC fusion partner					Fibroblast	Fibroblast	Cluster077	Cluster0020	Cluster011
LIPA	lipase A, lysosomal acid type					Fibroblast	Fibroblast			Cluster011
LRRN4CL	LRRN4 C-terminal like					Fibroblast	Fibroblast	Cluster333	Cluster0759	Cluster041
MYADM	myeloid-associated differentiation marker					Fibroblast	Fibroblast	Cluster025		Cluster011
OSR2	odd-skipped related transciption factor 2					Fibroblast	Fibroblast	Cluster755		Cluster011
PID1	phosphotyrosine interaction domain containing 1					Fibroblast	Fibroblast	Cluster488	Cluster0009	Cluster011
QPCT	glutaminyl-peptide cyclotransferase					Fibroblast	Fibroblast			Cluster011
RUNX1T1	RUNX1 translocation partner 1					Fibroblast	Fibroblast	Cluster248	Cluster0015	Cluster011
SERPINH1	serpin family H member 1					Fibroblast	Fibroblast	Cluster109	Cluster0184	Cluster206
SLC2A12	solute carrier family 2 member 12					Fibroblast	Fibroblast			Cluster038
SLFN11	schlafen family member 11					Fibroblast	Fibroblast	Cluster356	Cluster0015	Cluster011
SP5	Sp5 transcription factor					Fibroblast	Fibroblast	Cluster333		Cluster011
SPOCK1	sparc/osteonectin, cwcv and kazal-like domains proteoglycan (testican) 1					Fibroblast	Fibroblast		Cluster0009	Cluster011
SRPX	sushi repeat containing protein, X-linked					Fibroblast	Fibroblast	Cluster161	Cluster0009	Cluster011
ST6GAL1	ST6 beta-galactosamide alpha-2,6-sialyltranferase 1					Fibroblast	Fibroblast		Cluster0183	Cluster011
TWIST1	twist family bHLH transcription factor 1					Fibroblast	Fibroblast	Cluster363	Cluster0100	Cluster011
WIPI1	WD repeat domain, phosphoinositide interacting 1					Fibroblast	Fibroblast			Cluster011
GPRC5D	G protein-coupled receptor class C group 5 member D	Hair follicle	Hair follicle	Hair follicle	Hair follicle	Hair follicle	Hair follicle	Cluster005	Cluster0007	Cluster021
KRT25	keratin 25	Hair follicle	Hair follicle	Hair follicle	Hair follicle	Hair follicle	Hair follicle	Cluster005	Cluster0007	Cluster047
KRT27	keratin 27	Hair follicle	Hair follicle	Hair follicle	Hair follicle	Hair follicle	Hair follicle	Cluster005	Cluster0007	Cluster047
KRT33A	keratin 33A	Hair follicle	Hair follicle	Hair follicle	Hair follicle	Hair follicle	Hair follicle	Cluster005	Cluster0007	Cluster021
KRT33B	keratin 33B	Hair follicle	Hair follicle	Hair follicle	Hair follicle	Hair follicle	Hair follicle	Cluster005	Cluster0007	Cluster021
KRT34	keratin 34	Hair follicle	Hair follicle	Hair follicle	Hair follicle	Hair follicle	Hair follicle	Cluster005	Cluster0025	Cluster021
KRT35	keratin 35	Hair follicle	Hair follicle	Hair follicle	Hair follicle	Hair follicle	Hair follicle	Cluster005	Cluster0007	Cluster047
KRT40	keratin 40	Hair follicle	Hair follicle	Hair follicle	Hair follicle	Hair follicle	Hair follicle	Cluster005	Cluster0025	Cluster021
KRT71	keratin 71	Hair follicle	Hair follicle	Hair follicle	Hair follicle	Hair follicle	Hair follicle	Cluster005	Cluster0007	Cluster047
KRT74	keratin 74	Hair follicle	Hair follicle	Hair follicle	Hair follicle	Hair follicle	Hair follicle	Cluster005	Cluster0007	Cluster047
KRT75	keratin 75	Hair follicle	Hair follicle	Hair follicle	Hair follicle	Hair follicle	Hair follicle	Cluster005	Cluster0007	Cluster047
KRT81	keratin 81	Hair follicle	Hair follicle	Hair follicle	Hair follicle	Hair follicle	Hair follicle	Cluster005	Cluster0007	Cluster021
KRT83	keratin 83	Hair follicle	Hair follicle	Hair follicle	Hair follicle	Hair follicle	Hair follicle	Cluster005	Cluster0007	Cluster047
KRT85	keratin 85	Hair follicle	Hair follicle	Hair follicle	Hair follicle	Hair follicle	Hair follicle	Cluster005	Cluster0007	Cluster047
KRT86	keratin 86	Hair follicle	Hair follicle	Hair follicle	Hair follicle	Hair follicle	Hair follicle	Cluster005	Cluster0007	Cluster021
KRTAP1-1	keratin associated protein 1-1	Hair follicle	Hair follicle	Hair follicle	Hair follicle	Hair follicle	Hair follicle	Cluster005	Cluster0025	Cluster021
KRTAP11-1	keratin associated protein 11-1	Hair follicle	Hair follicle	Hair follicle	Hair follicle	Hair follicle	Hair follicle	Cluster005	Cluster0007	Cluster021
KRTAP1-3	keratin associated protein 1-3	Hair follicle	Hair follicle	Hair follicle	Hair follicle	Hair follicle	Hair follicle	Cluster005	Cluster0025	Cluster021
KRTAP1-5	keratin associated protein 1-5	Hair follicle	Hair follicle	Hair follicle	Hair follicle	Hair follicle	Hair follicle	Cluster005	Cluster0025	Cluster021
KRTAP17-1	keratin associated protein 17-1	Hair follicle	Hair follicle	Hair follicle	Hair follicle	Hair follicle	Hair follicle	Cluster005	Cluster0025	Cluster021
KRTAP19-1	keratin associated protein 19-1	Hair follicle	Hair follicle	Hair follicle	Hair follicle	Hair follicle	Hair follicle	Cluster005	Cluster0007	Cluster097
KRTAP2-1	keratin associated protein 2-1	Hair follicle	Hair follicle	Hair follicle	Hair follicle	Hair follicle	Hair follicle	Cluster005	Cluster0025	Cluster021
KRTAP2-2	keratin associated protein 2-2	Hair follicle	Hair follicle	Hair follicle	Hair follicle	Hair follicle	Hair follicle	Cluster005	Cluster0025	Cluster021
KRTAP3-1	keratin associated protein 3-1	Hair follicle	Hair follicle	Hair follicle	Hair follicle	Hair follicle	Hair follicle	Cluster005	Cluster0025	Cluster021
KRTAP3-2	keratin associated protein 3-2	Hair follicle	Hair follicle	Hair follicle	Hair follicle	Hair follicle	Hair follicle	Cluster005	Cluster0025	Cluster021
KRTAP4-1	keratin associated protein 4-1	Hair follicle	Hair follicle	Hair follicle	Hair follicle	Hair follicle	Hair follicle	Cluster005	Cluster0025	Cluster021
KRTAP4-12	keratin associated protein 4-12	Hair follicle	Hair follicle	Hair follicle	Hair follicle	Hair follicle	Hair follicle	Cluster005	Cluster0025	Cluster021
KRTAP4-2	keratin associated protein 4-2	Hair follicle	Hair follicle	Hair follicle	Hair follicle	Hair follicle	Hair follicle	Cluster005	Cluster0025	Cluster021
KRTAP4-3	keratin associated protein 4-3	Hair follicle	Hair follicle	Hair follicle	Hair follicle	Hair follicle	Hair follicle	Cluster005	Cluster0025	Cluster021
KRTAP4-4	keratin associated protein 4-4	Hair follicle	Hair follicle	Hair follicle	Hair follicle	Hair follicle	Hair follicle	Cluster005	Cluster0025	Cluster021
KRTAP4-5	keratin associated protein 4-5	Hair follicle	Hair follicle	Hair follicle	Hair follicle	Hair follicle	Hair follicle	Cluster005	Cluster0025	Cluster021
KRTAP4-7	keratin associated protein 4-7	Hair follicle	Hair follicle	Hair follicle	Hair follicle	Hair follicle	Hair follicle	Cluster005	Cluster0025	Cluster021
KRTAP5-8	keratin associated protein 5-8	Hair follicle	Hair follicle	Hair follicle	Hair follicle	Hair follicle	Hair follicle	Cluster005	Cluster0025	Cluster021
KRTAP8-1	keratin associated protein 8-1	Hair follicle	Hair follicle	Hair follicle	Hair follicle	Hair follicle	Hair follicle	Cluster005	Cluster0007	Cluster097
KRTAP9-2	keratin associated protein 9-2	Hair follicle	Hair follicle	Hair follicle	Hair follicle	Hair follicle	Hair follicle	Cluster005	Cluster0025	Cluster021
KRTAP9-3	keratin associated protein 9-3	Hair follicle	Hair follicle	Hair follicle	Hair follicle	Hair follicle	Hair follicle	Cluster005	Cluster0025	Cluster021
KRTAP9-4	keratin associated protein 9-4	Hair follicle	Hair follicle	Hair follicle	Hair follicle	Hair follicle	Hair follicle	Cluster005	Cluster0025	Cluster021
KRTAP9-9	keratin associated protein 9-9	Hair follicle	Hair follicle	Hair follicle	Hair follicle	Hair follicle	Hair follicle	Cluster005	Cluster0025	Cluster021
LYG2	lysozyme g2	Hair follicle	Hair follicle	Hair follicle	Hair follicle	Hair follicle	Hair follicle	Cluster005	Cluster0007	Cluster047
PADI3	peptidyl arginine deiminase 3	Hair follicle	Hair follicle	Hair follicle	Hair follicle	Hair follicle	Hair follicle	Cluster005	Cluster0007	Cluster047
S100A3	S100 calcium binding protein A3	Hair follicle	Hair follicle	Hair follicle	Hair follicle	Hair follicle	Hair follicle	Cluster005	Cluster0007	Cluster047
TCHH	trichohyalin	Hair follicle	Hair follicle	Hair follicle	Hair follicle	Hair follicle	Hair follicle	Cluster005	Cluster0007	Cluster047
CHAC1	ChaC glutathione-specific gamma-glutamylcyclotransferase 1	Hair follicle	Hair follicle	Hair follicle	Hair follicle		Hair follicle	Cluster005	Cluster0025
DNAJC6	DnaJ heat shock protein family (Hsp40) member C6	Hair follicle	Hair follicle	Hair follicle	Hair follicle		Hair follicle	Cluster005	Cluster0007
DSG4	desmoglein 4	Hair follicle	Hair follicle	Hair follicle	Hair follicle		Hair follicle	Cluster005	Cluster0007
HOXC13	homeobox C13	Hair follicle	Hair follicle	Hair follicle	Hair follicle		Hair follicle	Cluster005	Cluster0007
KRT31	keratin 31	Hair follicle	Hair follicle	Hair follicle	Hair follicle		Hair follicle	Cluster005	Cluster0007
KRT32	keratin 32	Hair follicle	Hair follicle	Hair follicle	Hair follicle		Hair follicle	Cluster005	Cluster0007
KRT36	keratin 36	Hair follicle	Hair follicle	Hair follicle	Hair follicle		Hair follicle	Cluster005	Cluster0007
KRT82	keratin 82	Hair follicle	Hair follicle	Hair follicle	Hair follicle		Hair follicle	Cluster005	Cluster0007
KRTAP10-11	keratin associated protein 10-11	Hair follicle	Hair follicle	Hair follicle	Hair follicle		Hair follicle	Cluster005	Cluster0025
KRTAP10-12	keratin associated protein 10-12	Hair follicle	Hair follicle	Hair follicle	Hair follicle		Hair follicle	Cluster005	Cluster0025
KRTAP13-1	keratin associated protein 13-1	Hair follicle	Hair follicle	Hair follicle	Hair follicle		Hair follicle	Cluster005	Cluster0007
KRTAP2-3	keratin associated protein 2-3	Hair follicle	Hair follicle	Hair follicle	Hair follicle		Hair follicle	Cluster005	Cluster0025
KRTAP2-4	keratin associated protein 2-4	Hair follicle	Hair follicle	Hair follicle	Hair follicle		Hair follicle	Cluster005	Cluster0025
KRTAP3-3	keratin associated protein 3-3	Hair follicle	Hair follicle	Hair follicle	Hair follicle		Hair follicle	Cluster005	Cluster0025
KRTAP4-11	keratin associated protein 4-11	Hair follicle	Hair follicle	Hair follicle	Hair follicle		Hair follicle	Cluster005	Cluster0025
KRTAP4-6	keratin associated protein 4-6	Hair follicle	Hair follicle	Hair follicle	Hair follicle		Hair follicle	Cluster005	Cluster0025
KRTAP4-8	keratin associated protein 4-8	Hair follicle	Hair follicle	Hair follicle	Hair follicle		Hair follicle	Cluster005	Cluster0025
KRTAP4-9	keratin associated protein 4-9	Hair follicle	Hair follicle	Hair follicle	Hair follicle		Hair follicle	Cluster005	Cluster0025
PRR9	proline rich 9	Hair follicle	Hair follicle	Hair follicle	Hair follicle		Hair follicle	Cluster005	Cluster0007
KRT38	keratin 38		Hair follicle	Hair follicle		Hair follicle	Hair follicle	Cluster005	Cluster0580	Cluster021
OXCT2	3-oxoacid CoA-transferase 2		Hair follicle		Hair follicle	Hair follicle	Hair follicle		Cluster0007	Cluster047
ANGPTL7	angiopoietin like 7			Hair follicle			Hair follicle	Cluster005	Cluster0042
CBLN2	cerebellin 2 precursor			Hair follicle			Hair follicle	Cluster005	Cluster0042
COL11A1	collagen type XI alpha 1			Hair follicle			Hair follicle	Cluster005	Cluster0114
FGF18	fibroblast growth factor 18			Hair follicle			Hair follicle	Cluster005	Cluster0042
GRP	gastrin releasing peptide			Hair follicle			Hair follicle	Cluster005
KRT37	keratin 37			Hair follicle			Hair follicle	Cluster005	Cluster0580
KRTAP19-3	keratin associated protein 19-3			Hair follicle			Hair follicle	Cluster005	Cluster0580
SERPINA1	serpin family A member 1			Hair follicle			Hair follicle	Cluster005	Cluster0042
SHISA2	shisa family member 2			Hair follicle			Hair follicle	Cluster005	Cluster0042
AMBN	ameloblastin				Hair follicle		Hair follicle		Cluster0007
C1orf204	chromosome 1 open reading frame 204				Hair follicle		Hair follicle		Cluster0007
CAPN12	calpain 12				Hair follicle		Hair follicle		Cluster0007
CAPN8	calpain 8				Hair follicle		Hair follicle		Cluster0007
CLDN14	claudin 14				Hair follicle		Hair follicle		Cluster0007
CLEC2L	C-type lectin domain family 2 member L				Hair follicle		Hair follicle		Cluster0007
CPA6	carboxypeptidase A6				Hair follicle		Hair follicle		Cluster0007
CSDC2	cold shock domain containing C2				Hair follicle		Hair follicle		Cluster0007
CST1	cystatin SN				Hair follicle		Hair follicle		Cluster0007
CYFIP2	cytoplasmic FMR1 interacting protein 2				Hair follicle		Hair follicle		Cluster0007
DLX1	distal-less homeobox 1				Hair follicle		Hair follicle		Cluster0007
DLX2	distal-less homeobox 2				Hair follicle		Hair follicle		Cluster0007
DLX4	distal-less homeobox 4				Hair follicle		Hair follicle		Cluster0007
DMBT1	deleted in malignant brain tumors 1				Hair follicle		Hair follicle		Cluster0007
DPEP1	dipeptidase 1 (renal)				Hair follicle		Hair follicle		Cluster0007
EPHA10	EPH receptor A10				Hair follicle		Hair follicle		Cluster0007
EPYC	epiphycan				Hair follicle		Hair follicle		Cluster0007
ERVW-1	endogenous retrovirus group W member 1				Hair follicle		Hair follicle		Cluster0007
FAM49A	family with sequence similarity 49 member A				Hair follicle		Hair follicle		Cluster0007
FGF5	fibroblast growth factor 5				Hair follicle		Hair follicle		Cluster0007
FHOD3	formin homology 2 domain containing 3				Hair follicle		Hair follicle		Cluster0007
GJA3	gap junction protein alpha 3				Hair follicle		Hair follicle	Cluster617	Cluster0007
GMCL1	germ cell-less, spermatogenesis associated 1				Hair follicle		Hair follicle		Cluster0007
GNG4	G protein subunit gamma 4				Hair follicle		Hair follicle		Cluster0007
HHIP	hedgehog interacting protein				Hair follicle		Hair follicle		Cluster0007
HPCAL4	hippocalcin like 4				Hair follicle		Hair follicle	Cluster010	Cluster0007
IFNE	interferon, epsilon				Hair follicle		Hair follicle		Cluster0007
KIF5C	kinesin family member 5C				Hair follicle		Hair follicle		Cluster0007
KRTAP5-9	keratin associated protein 5-9				Hair follicle		Hair follicle		Cluster0025
KRTAP5-AS1	KRTAP5-1/KRTAP5-2 antisense RNA 1				Hair follicle		Hair follicle		Cluster0025
LAMP5	lysosomal associated membrane protein family member 5				Hair follicle		Hair follicle		Cluster0007
LAP3	leucine aminopeptidase 3				Hair follicle		Hair follicle		Cluster0007
LEF1	lymphoid enhancer binding factor 1				Hair follicle		Hair follicle		Cluster0007
LEF1-AS1	LEF1 antisense RNA 1				Hair follicle		Hair follicle		Cluster0007
LINC00868	long intergenic non-protein coding RNA 868				Hair follicle		Hair follicle		Cluster0007
LINGO1	leucine rich repeat and Ig domain containing 1				Hair follicle		Hair follicle		Cluster0007
LINGO1-AS2	LINGO1 antisense RNA 2				Hair follicle		Hair follicle		Cluster0007
LRRC15	leucine rich repeat containing 15				Hair follicle		Hair follicle		Cluster0007
LRRC4	leucine rich repeat containing 4				Hair follicle		Hair follicle		Cluster0007
MIR31HG	MIR31 host gene				Hair follicle		Hair follicle		Cluster0007
MSX2	msh homeobox 2				Hair follicle		Hair follicle		Cluster0007
MYCN	v-myc avian myelocytomatosis viral oncogene neuroblastoma derived homolog				Hair follicle		Hair follicle	Cluster235	Cluster0007
MYPN	myopalladin				Hair follicle		Hair follicle		Cluster0025
NEU2	neuraminidase 2 (cytosolic sialidase)				Hair follicle		Hair follicle		Cluster0007
PIRT	phosphoinositide interacting regulator of transient receptor potential channels				Hair follicle		Hair follicle		Cluster0007
PLA2G2E	phospholipase A2 group IIE				Hair follicle		Hair follicle		Cluster0025
PLB1	phospholipase B1				Hair follicle		Hair follicle		Cluster0007
PLCD1	phospholipase C delta 1				Hair follicle		Hair follicle		Cluster0007
PLEKHG4B	pleckstrin homology and RhoGEF domain containing G4B				Hair follicle		Hair follicle		Cluster0007
PPM1H	protein phosphatase, Mg2+/Mn2+ dependent 1H				Hair follicle		Hair follicle		Cluster0007
RNF182	ring finger protein 182				Hair follicle		Hair follicle		Cluster0007
RTKN2	rhotekin 2				Hair follicle		Hair follicle		Cluster0007
SLC27A6	solute carrier family 27 member 6				Hair follicle		Hair follicle		Cluster0007
SLC38A3	solute carrier family 38 member 3				Hair follicle		Hair follicle		Cluster0007
SLC39A10	solute carrier family 39 member 10				Hair follicle		Hair follicle		Cluster0007
SLC40A1	solute carrier family 40 member 1				Hair follicle		Hair follicle		Cluster0007
SLC5A8	solute carrier family 5 member 8				Hair follicle		Hair follicle		Cluster0007
SMPDL3B	sphingomyelin phosphodiesterase acid like 3B				Hair follicle		Hair follicle		Cluster0007
SMTNL2	smoothelin like 2				Hair follicle		Hair follicle		Cluster0007
SPECC1	sperm antigen with calponin homology and coiled-coil domains 1				Hair follicle		Hair follicle		Cluster0007
SPSB4	splA/ryanodine receptor domain and SOCS box containing 4				Hair follicle		Hair follicle		Cluster0007
SRMS	src-related kinase lacking C-terminal regulatory tyrosine and N-terminal myristylation sites				Hair follicle		Hair follicle		Cluster0007
SST	somatostatin				Hair follicle		Hair follicle		Cluster0007
SSTR1	somatostatin receptor 1				Hair follicle		Hair follicle		Cluster0007
TBC1D30	TBC1 domain family member 30				Hair follicle		Hair follicle		Cluster0007
TCF7	transcription factor 7 (T-cell specific, HMG-box)				Hair follicle		Hair follicle	Cluster015	Cluster0007
TDH	L-threonine dehydrogenase (pseudogene)				Hair follicle		Hair follicle		Cluster0007
TGM6	transglutaminase 6				Hair follicle		Hair follicle		Cluster0007
UNC5B-AS1	UNC5B antisense RNA 1				Hair follicle		Hair follicle	Cluster059	Cluster0007
ZAR1	zygote arrest 1				Hair follicle		Hair follicle		Cluster0007
EPSTI1	epithelial stromal interaction 1 (breast)	IFN	IFN	IFN	IFN	IFN	IFN	Cluster228	Cluster0034	Cluster026
HERC6	HECT and RLD domain containing E3 ubiquitin protein ligase family member 6	IFN	IFN	IFN	IFN	IFN	IFN	Cluster036	Cluster0117	Cluster026
IFI44L	interferon induced protein 44 like	IFN	IFN	IFN	IFN	IFN	IFN	Cluster036	Cluster0034	Cluster026
IFIT3	interferon induced protein with tetratricopeptide repeats 3	IFN	IFN	IFN	IFN	IFN	IFN	Cluster228	Cluster0034	Cluster026
ISG15	ISG15 ubiquitin-like modifier	IFN	IFN	IFN	IFN	IFN	IFN	Cluster036	Cluster0117	Cluster026
MX1	MX dynamin like GTPase 1	IFN	IFN	IFN	IFN	IFN	IFN	Cluster036	Cluster0117	Cluster026
OAS2	2'-5'-oligoadenylate synthetase 2	IFN	IFN	IFN	IFN	IFN	IFN	Cluster036	Cluster0117	Cluster026
OAS3	2'-5'-oligoadenylate synthetase 3	IFN	IFN	IFN	IFN	IFN	IFN	Cluster036	Cluster0117	Cluster026
PARP9	poly(ADP-ribose) polymerase family member 9	IFN	IFN	IFN	IFN	IFN	IFN	Cluster036	Cluster0246	Cluster026
STAT1	signal transducer and activator of transcription 1	IFN	IFN	IFN	IFN	IFN	IFN	Cluster036	Cluster0034	Cluster026
CMPK2	cytidine/uridine monophosphate kinase 2	IFN	IFN	IFN	IFN		IFN	Cluster228	Cluster0034
CXCL10	C-X-C motif chemokine ligand 10	IFN	IFN	IFN	IFN		IFN	Cluster416	Cluster0034
CXCL11	C-X-C motif chemokine ligand 11	IFN	IFN	IFN	IFN		IFN	Cluster416	Cluster0034
CXCL9	C-X-C motif chemokine ligand 9	IFN	IFN	IFN	IFN		IFN	Cluster416	Cluster0034
DTX3L	deltex 3 like, E3 ubiquitin ligase	IFN	IFN	IFN	IFN		IFN	Cluster036	Cluster0246
GBP1	guanylate binding protein 1	IFN	IFN	IFN	IFN		IFN	Cluster036	Cluster0034
IFI44	interferon induced protein 44	IFN	IFN	IFN	IFN		IFN	Cluster036	Cluster0034
IFI6	interferon alpha inducible protein 6	IFN	IFN	IFN	IFN		IFN	Cluster036	Cluster0117
ODF3B	outer dense fiber of sperm tails 3B	IFN	IFN	IFN	IFN		IFN	Cluster299	Cluster0034
PARP14	poly(ADP-ribose) polymerase family member 14	IFN	IFN	IFN	IFN		IFN	Cluster036	Cluster0034
RSAD2	radical S-adenosyl methionine domain containing 2	IFN	IFN	IFN	IFN		IFN	Cluster228	Cluster0034
XAF1	XIAP associated factor 1	IFN	IFN	IFN	IFN		IFN	Cluster299	Cluster0034
IFIT1	interferon induced protein with tetratricopeptide repeats 1		IFN	IFN		IFN	IFN	Cluster036	Cluster0124	Cluster026
UBE2L6	ubiquitin conjugating enzyme E2 L6		IFN	IFN		IFN	IFN	Cluster036	Cluster0802	Cluster026
IFI27	interferon alpha inducible protein 27		IFN		IFN	IFN	IFN		Cluster0117	Cluster026
OAS1	2'-5'-oligoadenylate synthetase 1		IFN		IFN	IFN	IFN		Cluster0117	Cluster026
OASL	2'-5'-oligoadenylate synthetase like		IFN		IFN	IFN	IFN		Cluster0034	Cluster026
SCO2	SCO2 cytochrome c oxidase assembly protein		IFN		IFN	IFN	IFN		Cluster0034	Cluster026
C19orf66	chromosome 19 open reading frame 66			IFN			IFN	Cluster299
DDX60L	DEAD-box helicase 60-like			IFN			IFN	Cluster299	Cluster0124
IFIH1	interferon induced with helicase C domain 1			IFN			IFN	Cluster036	Cluster0624
APOBEC3A	apolipoprotein B mRNA editing enzyme catalytic subunit 3A				IFN		IFN		Cluster0034
APOL1	apolipoprotein L1				IFN		IFN		Cluster0246
APOL6	apolipoprotein L6				IFN		IFN		Cluster0246
BATF2	basic leucine zipper ATF-like transcription factor 2				IFN		IFN		Cluster0034
CD80	CD80 molecule				IFN		IFN		Cluster0034
GBP4	guanylate binding protein 4				IFN		IFN	Cluster690	Cluster0034
GBP5	guanylate binding protein 5				IFN		IFN		Cluster0034
GZMB	granzyme B				IFN		IFN		Cluster0034
GZMH	granzyme H				IFN		IFN		Cluster0034
IFNG	interferon, gamma				IFN		IFN		Cluster0034
KLHDC7B	kelch domain containing 7B				IFN		IFN		Cluster0034
OR2I1P	olfactory receptor family 2 subfamily I member 1 pseudogene				IFN		IFN		Cluster0034
PARP12	poly(ADP-ribose) polymerase family member 12				IFN		IFN		Cluster0246
RTP4	receptor (chemosensory) transporter protein 4				IFN		IFN		Cluster0117
TRIM21	tripartite motif containing 21				IFN		IFN		Cluster0034
TYMP	thymidine phosphorylase				IFN		IFN		Cluster0034
BST2	bone marrow stromal cell antigen 2					IFN	IFN			Cluster026
DDX58	DEXD/H-box helicase 58					IFN	IFN		Cluster0624	Cluster026
DDX60	DEXD/H-box helicase 60					IFN	IFN		Cluster0624	Cluster026
DHX58	DEXH-box helicase 58					IFN	IFN			Cluster026
HELZ2	helicase with zinc finger 2					IFN	IFN			Cluster026
HERC5	HECT and RLD domain containing E3 ubiquitin protein ligase 5					IFN	IFN			Cluster026
IFI35	interferon induced protein 35					IFN	IFN		Cluster0976	Cluster026
IFIT2	interferon induced protein with tetratricopeptide repeats 2					IFN	IFN	Cluster666	Cluster0124	Cluster026
IFITM1	interferon induced transmembrane protein 1					IFN	IFN	Cluster099	Cluster0095	Cluster026
IFITM2	interferon induced transmembrane protein 2					IFN	IFN	Cluster099	Cluster0095	Cluster026
IFITM3	interferon induced transmembrane protein 3					IFN	IFN	Cluster099	Cluster0095	Cluster026
IRF7	interferon regulatory factor 7					IFN	IFN			Cluster026
ISG20	interferon stimulated exonuclease gene 20kDa					IFN	IFN			Cluster026
LY6E	lymphocyte antigen 6 complex, locus E					IFN	IFN	Cluster241		Cluster026
MX2	MX dynamin like GTPase 2					IFN	IFN			Cluster026
SP110	SP110 nuclear body protein					IFN	IFN		Cluster1162	Cluster026
TRIM22	tripartite motif containing 22					IFN	IFN		Cluster0124	Cluster026
UNC93B1	unc-93 homolog B1 (C. elegans)					IFN	IFN			Cluster026
MARCH3	membrane associated ring-CH-type finger 3	Keratinocyte differentiation	Keratinocyte differentiation	Keratinocyte differentiation	Keratinocyte differentiation	Keratinocyte differentiation	Keratinocyte differentiation	Cluster003	Cluster0017	Cluster006
ALOXE3	arachidonate lipoxygenase 3	Keratinocyte differentiation	Keratinocyte differentiation	Keratinocyte differentiation	Keratinocyte differentiation	Keratinocyte differentiation	Keratinocyte differentiation	Cluster003	Cluster0150	Cluster006
ANXA9	annexin A9	Keratinocyte differentiation	Keratinocyte differentiation	Keratinocyte differentiation	Keratinocyte differentiation	Keratinocyte differentiation	Keratinocyte differentiation	Cluster003	Cluster0480	Cluster006
AQP9	aquaporin 9	Keratinocyte differentiation	Keratinocyte differentiation	Keratinocyte differentiation	Keratinocyte differentiation	Keratinocyte differentiation	Keratinocyte differentiation	Cluster003	Cluster0480	Cluster006
ARG1	arginase 1	Keratinocyte differentiation	Keratinocyte differentiation	Keratinocyte differentiation	Keratinocyte differentiation	Keratinocyte differentiation	Keratinocyte differentiation	Cluster003	Cluster0017	Cluster033
ASPRV1	aspartic peptidase, retroviral-like 1	Keratinocyte differentiation	Keratinocyte differentiation	Keratinocyte differentiation	Keratinocyte differentiation	Keratinocyte differentiation	Keratinocyte differentiation	Cluster003	Cluster0017	Cluster006
BPIFC	BPI fold containing family C	Keratinocyte differentiation	Keratinocyte differentiation	Keratinocyte differentiation	Keratinocyte differentiation	Keratinocyte differentiation	Keratinocyte differentiation	Cluster003	Cluster0021	Cluster006
CALML5	calmodulin like 5	Keratinocyte differentiation	Keratinocyte differentiation	Keratinocyte differentiation	Keratinocyte differentiation	Keratinocyte differentiation	Keratinocyte differentiation	Cluster003	Cluster0021	Cluster006
CLIC3	chloride intracellular channel 3	Keratinocyte differentiation	Keratinocyte differentiation	Keratinocyte differentiation	Keratinocyte differentiation	Keratinocyte differentiation	Keratinocyte differentiation	Cluster003	Cluster0021	Cluster033
CNFN	cornifelin	Keratinocyte differentiation	Keratinocyte differentiation	Keratinocyte differentiation	Keratinocyte differentiation	Keratinocyte differentiation	Keratinocyte differentiation	Cluster003	Cluster0021	Cluster006
CRCT1	cysteine rich C-terminal 1	Keratinocyte differentiation	Keratinocyte differentiation	Keratinocyte differentiation	Keratinocyte differentiation	Keratinocyte differentiation	Keratinocyte differentiation	Cluster003	Cluster0017	Cluster006
CSNK2A2	casein kinase 2 alpha 2	Keratinocyte differentiation	Keratinocyte differentiation	Keratinocyte differentiation	Keratinocyte differentiation	Keratinocyte differentiation	Keratinocyte differentiation	Cluster003	Cluster0017	Cluster006
CYP4F22	cytochrome P450 family 4 subfamily F member 22	Keratinocyte differentiation	Keratinocyte differentiation	Keratinocyte differentiation	Keratinocyte differentiation	Keratinocyte differentiation	Keratinocyte differentiation	Cluster192	Cluster0021	Cluster006
DEGS2	delta(4)-desaturase, sphingolipid 2	Keratinocyte differentiation	Keratinocyte differentiation	Keratinocyte differentiation	Keratinocyte differentiation	Keratinocyte differentiation	Keratinocyte differentiation	Cluster192	Cluster0021	Cluster006
DMKN	dermokine	Keratinocyte differentiation	Keratinocyte differentiation	Keratinocyte differentiation	Keratinocyte differentiation	Keratinocyte differentiation	Keratinocyte differentiation	Cluster003	Cluster0021	Cluster006
ELMOD1	ELMO domain containing 1	Keratinocyte differentiation	Keratinocyte differentiation	Keratinocyte differentiation	Keratinocyte differentiation	Keratinocyte differentiation	Keratinocyte differentiation	Cluster003	Cluster0097	Cluster006
EPHX3	epoxide hydrolase 3	Keratinocyte differentiation	Keratinocyte differentiation	Keratinocyte differentiation	Keratinocyte differentiation	Keratinocyte differentiation	Keratinocyte differentiation	Cluster003	Cluster0021	Cluster006
ESYT3	extended synaptotagmin protein 3	Keratinocyte differentiation	Keratinocyte differentiation	Keratinocyte differentiation	Keratinocyte differentiation	Keratinocyte differentiation	Keratinocyte differentiation	Cluster003	Cluster0017	Cluster006
FAM110A	family with sequence similarity 110 member A	Keratinocyte differentiation	Keratinocyte differentiation	Keratinocyte differentiation	Keratinocyte differentiation	Keratinocyte differentiation	Keratinocyte differentiation	Cluster003	Cluster0017	Cluster006
FLG2	filaggrin family member 2	Keratinocyte differentiation	Keratinocyte differentiation	Keratinocyte differentiation	Keratinocyte differentiation	Keratinocyte differentiation	Keratinocyte differentiation	Cluster003	Cluster0017	Cluster006
GLTP	glycolipid transfer protein	Keratinocyte differentiation	Keratinocyte differentiation	Keratinocyte differentiation	Keratinocyte differentiation	Keratinocyte differentiation	Keratinocyte differentiation	Cluster003	Cluster0021	Cluster006
IL22RA1	interleukin 22 receptor subunit alpha 1	Keratinocyte differentiation	Keratinocyte differentiation	Keratinocyte differentiation	Keratinocyte differentiation	Keratinocyte differentiation	Keratinocyte differentiation	Cluster003	Cluster0021	Cluster006
IL37	interleukin 37	Keratinocyte differentiation	Keratinocyte differentiation	Keratinocyte differentiation	Keratinocyte differentiation	Keratinocyte differentiation	Keratinocyte differentiation	Cluster003	Cluster0017	Cluster006
KLK5	kallikrein related peptidase 5	Keratinocyte differentiation	Keratinocyte differentiation	Keratinocyte differentiation	Keratinocyte differentiation	Keratinocyte differentiation	Keratinocyte differentiation	Cluster003	Cluster1174	Cluster006
KLK7	kallikrein related peptidase 7	Keratinocyte differentiation	Keratinocyte differentiation	Keratinocyte differentiation	Keratinocyte differentiation	Keratinocyte differentiation	Keratinocyte differentiation	Cluster003	Cluster1174	Cluster006
KRT80	keratin 80	Keratinocyte differentiation	Keratinocyte differentiation	Keratinocyte differentiation	Keratinocyte differentiation	Keratinocyte differentiation	Keratinocyte differentiation	Cluster003	Cluster0021	Cluster006
KRTDAP	keratinocyte differentiation associated protein	Keratinocyte differentiation	Keratinocyte differentiation	Keratinocyte differentiation	Keratinocyte differentiation	Keratinocyte differentiation	Keratinocyte differentiation	Cluster003	Cluster0021	Cluster006
LCE1B	late cornified envelope 1B	Keratinocyte differentiation	Keratinocyte differentiation	Keratinocyte differentiation	Keratinocyte differentiation	Keratinocyte differentiation	Keratinocyte differentiation	Cluster003	Cluster0017	Cluster006
LOR	loricrin	Keratinocyte differentiation	Keratinocyte differentiation	Keratinocyte differentiation	Keratinocyte differentiation	Keratinocyte differentiation	Keratinocyte differentiation	Cluster003	Cluster0017	Cluster006
LY6G6C	lymphocyte antigen 6 complex, locus G6C	Keratinocyte differentiation	Keratinocyte differentiation	Keratinocyte differentiation	Keratinocyte differentiation	Keratinocyte differentiation	Keratinocyte differentiation	Cluster003	Cluster0021	Cluster006
LYNX1	Ly6/neurotoxin 1	Keratinocyte differentiation	Keratinocyte differentiation	Keratinocyte differentiation	Keratinocyte differentiation	Keratinocyte differentiation	Keratinocyte differentiation	Cluster003	Cluster0021	Cluster006
LYPD5	LY6/PLAUR domain containing 5	Keratinocyte differentiation	Keratinocyte differentiation	Keratinocyte differentiation	Keratinocyte differentiation	Keratinocyte differentiation	Keratinocyte differentiation	Cluster003	Cluster0480	Cluster006
MAP3K9	mitogen-activated protein kinase kinase kinase 9	Keratinocyte differentiation	Keratinocyte differentiation	Keratinocyte differentiation	Keratinocyte differentiation	Keratinocyte differentiation	Keratinocyte differentiation	Cluster003	Cluster0017	Cluster006
MFSD5	major facilitator superfamily domain containing 5	Keratinocyte differentiation	Keratinocyte differentiation	Keratinocyte differentiation	Keratinocyte differentiation	Keratinocyte differentiation	Keratinocyte differentiation	Cluster003	Cluster0021	Cluster006
NFE2	nuclear factor, erythroid 2	Keratinocyte differentiation	Keratinocyte differentiation	Keratinocyte differentiation	Keratinocyte differentiation	Keratinocyte differentiation	Keratinocyte differentiation	Cluster003	Cluster0017	Cluster006
PRDM1	PR domain 1	Keratinocyte differentiation	Keratinocyte differentiation	Keratinocyte differentiation	Keratinocyte differentiation	Keratinocyte differentiation	Keratinocyte differentiation	Cluster003	Cluster0017	Cluster033
RAB11FIP1	RAB11 family interacting protein 1 (class I)	Keratinocyte differentiation	Keratinocyte differentiation	Keratinocyte differentiation	Keratinocyte differentiation	Keratinocyte differentiation	Keratinocyte differentiation	Cluster003	Cluster0017	Cluster006
SDR9C7	short chain dehydrogenase/reductase family 9C, member 7	Keratinocyte differentiation	Keratinocyte differentiation	Keratinocyte differentiation	Keratinocyte differentiation	Keratinocyte differentiation	Keratinocyte differentiation	Cluster003	Cluster0268	Cluster006
SERPINA12	serpin family A member 12	Keratinocyte differentiation	Keratinocyte differentiation	Keratinocyte differentiation	Keratinocyte differentiation	Keratinocyte differentiation	Keratinocyte differentiation	Cluster003	Cluster0150	Cluster006
SLC46A2	solute carrier family 46 member 2	Keratinocyte differentiation	Keratinocyte differentiation	Keratinocyte differentiation	Keratinocyte differentiation	Keratinocyte differentiation	Keratinocyte differentiation	Cluster003	Cluster0017	Cluster006
SLURP1	secreted LY6/PLAUR domain containing 1	Keratinocyte differentiation	Keratinocyte differentiation	Keratinocyte differentiation	Keratinocyte differentiation	Keratinocyte differentiation	Keratinocyte differentiation	Cluster003	Cluster0021	Cluster006
SRPK1	SRSF protein kinase 1	Keratinocyte differentiation	Keratinocyte differentiation	Keratinocyte differentiation	Keratinocyte differentiation	Keratinocyte differentiation	Keratinocyte differentiation	Cluster003	Cluster0213	Cluster006
STK10	serine/threonine kinase 10	Keratinocyte differentiation	Keratinocyte differentiation	Keratinocyte differentiation	Keratinocyte differentiation	Keratinocyte differentiation	Keratinocyte differentiation	Cluster003	Cluster0017	Cluster006
SULT2B1	sulfotransferase family 2B member 1	Keratinocyte differentiation	Keratinocyte differentiation	Keratinocyte differentiation	Keratinocyte differentiation	Keratinocyte differentiation	Keratinocyte differentiation	Cluster003	Cluster0021	Cluster006
TGM1	transglutaminase 1	Keratinocyte differentiation	Keratinocyte differentiation	Keratinocyte differentiation	Keratinocyte differentiation	Keratinocyte differentiation	Keratinocyte differentiation	Cluster003	Cluster0021	Cluster033
TMEM125	transmembrane protein 125	Keratinocyte differentiation	Keratinocyte differentiation	Keratinocyte differentiation	Keratinocyte differentiation	Keratinocyte differentiation	Keratinocyte differentiation	Cluster192	Cluster0021	Cluster006
TMEM86A	transmembrane protein 86A	Keratinocyte differentiation	Keratinocyte differentiation	Keratinocyte differentiation	Keratinocyte differentiation	Keratinocyte differentiation	Keratinocyte differentiation	Cluster003	Cluster0017	Cluster006
TMPRSS13	transmembrane protease, serine 13	Keratinocyte differentiation	Keratinocyte differentiation	Keratinocyte differentiation	Keratinocyte differentiation	Keratinocyte differentiation	Keratinocyte differentiation	Cluster003	Cluster0017	Cluster006
TPRG1	tumor protein p63 regulated 1	Keratinocyte differentiation	Keratinocyte differentiation	Keratinocyte differentiation	Keratinocyte differentiation	Keratinocyte differentiation	Keratinocyte differentiation	Cluster003	Cluster0268	Cluster006
UBASH3B	ubiquitin associated and SH3 domain containing B	Keratinocyte differentiation	Keratinocyte differentiation	Keratinocyte differentiation	Keratinocyte differentiation	Keratinocyte differentiation	Keratinocyte differentiation	Cluster003	Cluster0017	Cluster006
XKRX	XK related, X-linked	Keratinocyte differentiation	Keratinocyte differentiation	Keratinocyte differentiation	Keratinocyte differentiation	Keratinocyte differentiation	Keratinocyte differentiation	Cluster003	Cluster0017	Cluster006
ACER1	alkaline ceramidase 1	Keratinocyte differentiation	Keratinocyte differentiation	Keratinocyte differentiation	Keratinocyte differentiation		Keratinocyte differentiation	Cluster003	Cluster0021
BSPRY	B-box and SPRY domain containing	Keratinocyte differentiation	Keratinocyte differentiation	Keratinocyte differentiation	Keratinocyte differentiation		Keratinocyte differentiation	Cluster003	Cluster0150
BTC	betacellulin	Keratinocyte differentiation	Keratinocyte differentiation	Keratinocyte differentiation	Keratinocyte differentiation		Keratinocyte differentiation	Cluster003	Cluster0097
C1orf68	chromosome 1 open reading frame 68	Keratinocyte differentiation	Keratinocyte differentiation	Keratinocyte differentiation	Keratinocyte differentiation		Keratinocyte differentiation	Cluster003	Cluster0017
CDC34	cell division cycle 34	Keratinocyte differentiation	Keratinocyte differentiation	Keratinocyte differentiation	Keratinocyte differentiation		Keratinocyte differentiation	Cluster003	Cluster0017
CYSRT1	cysteine rich tail 1	Keratinocyte differentiation	Keratinocyte differentiation	Keratinocyte differentiation	Keratinocyte differentiation		Keratinocyte differentiation	Cluster003	Cluster0021
ELOVL7	ELOVL fatty acid elongase 7	Keratinocyte differentiation	Keratinocyte differentiation	Keratinocyte differentiation	Keratinocyte differentiation		Keratinocyte differentiation	Cluster003	Cluster0097
GJB5	gap junction protein beta 5	Keratinocyte differentiation	Keratinocyte differentiation	Keratinocyte differentiation	Keratinocyte differentiation		Keratinocyte differentiation	Cluster003	Cluster0021
KCTD4	potassium channel tetramerization domain containing 4	Keratinocyte differentiation	Keratinocyte differentiation	Keratinocyte differentiation	Keratinocyte differentiation		Keratinocyte differentiation	Cluster003	Cluster0017
KLHL18	kelch like family member 18	Keratinocyte differentiation	Keratinocyte differentiation	Keratinocyte differentiation	Keratinocyte differentiation		Keratinocyte differentiation	Cluster003	Cluster0017
KRT23	keratin 23	Keratinocyte differentiation	Keratinocyte differentiation	Keratinocyte differentiation	Keratinocyte differentiation		Keratinocyte differentiation	Cluster003	Cluster0017
KRT78	keratin 78	Keratinocyte differentiation	Keratinocyte differentiation	Keratinocyte differentiation	Keratinocyte differentiation		Keratinocyte differentiation	Cluster003	Cluster0021
LCE2B	late cornified envelope 2B	Keratinocyte differentiation	Keratinocyte differentiation	Keratinocyte differentiation	Keratinocyte differentiation		Keratinocyte differentiation	Cluster003	Cluster0017
LINC00302	long intergenic non-protein coding RNA 302	Keratinocyte differentiation	Keratinocyte differentiation	Keratinocyte differentiation	Keratinocyte differentiation		Keratinocyte differentiation	Cluster003	Cluster0017
MAP1LC3A	microtubule associated protein 1 light chain 3 alpha	Keratinocyte differentiation	Keratinocyte differentiation	Keratinocyte differentiation	Keratinocyte differentiation		Keratinocyte differentiation	Cluster003	Cluster0017
MPZL3	myelin protein zero like 3	Keratinocyte differentiation	Keratinocyte differentiation	Keratinocyte differentiation	Keratinocyte differentiation		Keratinocyte differentiation	Cluster003	Cluster0268
NLRP10	NLR family, pyrin domain containing 10	Keratinocyte differentiation	Keratinocyte differentiation	Keratinocyte differentiation	Keratinocyte differentiation		Keratinocyte differentiation	Cluster003	Cluster0213
PCSK6	proprotein convertase subtilisin/kexin type 6	Keratinocyte differentiation	Keratinocyte differentiation	Keratinocyte differentiation	Keratinocyte differentiation		Keratinocyte differentiation	Cluster003	Cluster0150
PDLIM2	PDZ and LIM domain 2	Keratinocyte differentiation	Keratinocyte differentiation	Keratinocyte differentiation	Keratinocyte differentiation		Keratinocyte differentiation	Cluster003	Cluster0021
PLCXD1	phosphatidylinositol specific phospholipase C X domain containing 1	Keratinocyte differentiation	Keratinocyte differentiation	Keratinocyte differentiation	Keratinocyte differentiation		Keratinocyte differentiation	Cluster003	Cluster0017
PRSS8	protease, serine 8	Keratinocyte differentiation	Keratinocyte differentiation	Keratinocyte differentiation	Keratinocyte differentiation		Keratinocyte differentiation	Cluster192	Cluster0021
PTGER3	prostaglandin E receptor 3	Keratinocyte differentiation	Keratinocyte differentiation	Keratinocyte differentiation	Keratinocyte differentiation		Keratinocyte differentiation	Cluster003	Cluster0097
SBSN	suprabasin	Keratinocyte differentiation	Keratinocyte differentiation	Keratinocyte differentiation	Keratinocyte differentiation		Keratinocyte differentiation	Cluster003	Cluster0021
SPAG1	sperm associated antigen 1	Keratinocyte differentiation	Keratinocyte differentiation	Keratinocyte differentiation	Keratinocyte differentiation		Keratinocyte differentiation	Cluster003	Cluster0097
TACSTD2	tumor-associated calcium signal transducer 2	Keratinocyte differentiation	Keratinocyte differentiation	Keratinocyte differentiation	Keratinocyte differentiation		Keratinocyte differentiation	Cluster003	Cluster0021
USP32	ubiquitin specific peptidase 32	Keratinocyte differentiation	Keratinocyte differentiation	Keratinocyte differentiation	Keratinocyte differentiation		Keratinocyte differentiation	Cluster003	Cluster0213
WFDC5	WAP four-disulfide core domain 5	Keratinocyte differentiation	Keratinocyte differentiation	Keratinocyte differentiation	Keratinocyte differentiation		Keratinocyte differentiation	Cluster003	Cluster0021
ACPP	acid phosphatase, prostate		Keratinocyte differentiation	Keratinocyte differentiation		Keratinocyte differentiation	Keratinocyte differentiation	Cluster003		Cluster006
ADGRF4	adhesion G protein-coupled receptor F4		Keratinocyte differentiation	Keratinocyte differentiation		Keratinocyte differentiation	Keratinocyte differentiation	Cluster003	Cluster0130	Cluster006
ALOX12	arachidonate 12-lipoxygenase		Keratinocyte differentiation	Keratinocyte differentiation		Keratinocyte differentiation	Keratinocyte differentiation	Cluster003	Cluster0486	Cluster006
ASPHD2	aspartate beta-hydroxylase domain containing 2		Keratinocyte differentiation	Keratinocyte differentiation		Keratinocyte differentiation	Keratinocyte differentiation	Cluster003		Cluster006
ATP2C2	ATPase secretory pathway Ca2+ transporting 2		Keratinocyte differentiation	Keratinocyte differentiation		Keratinocyte differentiation	Keratinocyte differentiation	Cluster003		Cluster006
BTBD16	BTB domain containing 16		Keratinocyte differentiation	Keratinocyte differentiation		Keratinocyte differentiation	Keratinocyte differentiation	Cluster003		Cluster006
C1orf106	chromosome 1 open reading frame 106		Keratinocyte differentiation	Keratinocyte differentiation		Keratinocyte differentiation	Keratinocyte differentiation	Cluster003		Cluster006
C3orf52	chromosome 3 open reading frame 52		Keratinocyte differentiation	Keratinocyte differentiation		Keratinocyte differentiation	Keratinocyte differentiation	Cluster003	Cluster0770	Cluster006
C5orf46	chromosome 5 open reading frame 46		Keratinocyte differentiation	Keratinocyte differentiation		Keratinocyte differentiation	Keratinocyte differentiation	Cluster003		Cluster006
CDSN	corneodesmosin		Keratinocyte differentiation	Keratinocyte differentiation		Keratinocyte differentiation	Keratinocyte differentiation	Cluster003	Cluster0642	Cluster006
COQ2	coenzyme Q2, polyprenyltransferase		Keratinocyte differentiation	Keratinocyte differentiation		Keratinocyte differentiation	Keratinocyte differentiation	Cluster003		Cluster006
CSTA	cystatin A		Keratinocyte differentiation	Keratinocyte differentiation		Keratinocyte differentiation	Keratinocyte differentiation	Cluster003		Cluster006
DIRC2	disrupted in renal carcinoma 2		Keratinocyte differentiation	Keratinocyte differentiation		Keratinocyte differentiation	Keratinocyte differentiation	Cluster003		Cluster006
DSC1	desmocollin 1		Keratinocyte differentiation	Keratinocyte differentiation		Keratinocyte differentiation	Keratinocyte differentiation	Cluster003	Cluster0288	Cluster006
EIF4A3	eukaryotic translation initiation factor 4A3		Keratinocyte differentiation	Keratinocyte differentiation		Keratinocyte differentiation	Keratinocyte differentiation	Cluster003		Cluster006
F3	coagulation factor III, tissue factor		Keratinocyte differentiation	Keratinocyte differentiation		Keratinocyte differentiation	Keratinocyte differentiation	Cluster003		Cluster006
GNA15	G protein subunit alpha 15		Keratinocyte differentiation	Keratinocyte differentiation		Keratinocyte differentiation	Keratinocyte differentiation	Cluster003	Cluster0407	Cluster006
HAL	histidine ammonia-lyase		Keratinocyte differentiation	Keratinocyte differentiation		Keratinocyte differentiation	Keratinocyte differentiation	Cluster003		Cluster033
HMOX1	heme oxygenase 1		Keratinocyte differentiation	Keratinocyte differentiation		Keratinocyte differentiation	Keratinocyte differentiation	Cluster003		Cluster006
HOPX	HOP homeobox		Keratinocyte differentiation	Keratinocyte differentiation		Keratinocyte differentiation	Keratinocyte differentiation	Cluster003	Cluster1077	Cluster006
IL1RN	interleukin 1 receptor antagonist		Keratinocyte differentiation	Keratinocyte differentiation		Keratinocyte differentiation	Keratinocyte differentiation	Cluster003		Cluster006
IL36RN	interleukin 36 receptor antagonist		Keratinocyte differentiation	Keratinocyte differentiation		Keratinocyte differentiation	Keratinocyte differentiation	Cluster003		Cluster006
KLK8	kallikrein related peptidase 8		Keratinocyte differentiation	Keratinocyte differentiation		Keratinocyte differentiation	Keratinocyte differentiation	Cluster003		Cluster006
LGALSL	lectin, galactoside binding like		Keratinocyte differentiation	Keratinocyte differentiation		Keratinocyte differentiation	Keratinocyte differentiation	Cluster003		Cluster033
LY6D	lymphocyte antigen 6 complex, locus D		Keratinocyte differentiation	Keratinocyte differentiation		Keratinocyte differentiation	Keratinocyte differentiation	Cluster003		Cluster006
LYPD3	LY6/PLAUR domain containing 3		Keratinocyte differentiation	Keratinocyte differentiation		Keratinocyte differentiation	Keratinocyte differentiation	Cluster003	Cluster0093	Cluster006
MAL2	mal, T-cell differentiation protein 2 (gene/pseudogene)		Keratinocyte differentiation	Keratinocyte differentiation		Keratinocyte differentiation	Keratinocyte differentiation	Cluster003	Cluster0288	Cluster006
MALL	mal, T-cell differentiation protein-like		Keratinocyte differentiation	Keratinocyte differentiation		Keratinocyte differentiation	Keratinocyte differentiation	Cluster003		Cluster006
MAPK13	mitogen-activated protein kinase 13		Keratinocyte differentiation	Keratinocyte differentiation		Keratinocyte differentiation	Keratinocyte differentiation	Cluster003	Cluster0073	Cluster006
MAPKAPK3	mitogen-activated protein kinase-activated protein kinase 3		Keratinocyte differentiation	Keratinocyte differentiation		Keratinocyte differentiation	Keratinocyte differentiation	Cluster003	Cluster0194	Cluster006
MXD1	MAX dimerization protein 1		Keratinocyte differentiation	Keratinocyte differentiation		Keratinocyte differentiation	Keratinocyte differentiation	Cluster003		Cluster006
NIPAL4	NIPA like domain containing 4		Keratinocyte differentiation	Keratinocyte differentiation		Keratinocyte differentiation	Keratinocyte differentiation	Cluster003	Cluster0745	Cluster006
NMNAT3	nicotinamide nucleotide adenylyltransferase 3		Keratinocyte differentiation	Keratinocyte differentiation		Keratinocyte differentiation	Keratinocyte differentiation	Cluster003		Cluster033
NMU	neuromedin U		Keratinocyte differentiation	Keratinocyte differentiation		Keratinocyte differentiation	Keratinocyte differentiation	Cluster003		Cluster033
PDZK1IP1	PDZK1 interacting protein 1		Keratinocyte differentiation	Keratinocyte differentiation		Keratinocyte differentiation	Keratinocyte differentiation	Cluster003		Cluster006
PIM1	Pim-1 proto-oncogene, serine/threonine kinase		Keratinocyte differentiation	Keratinocyte differentiation		Keratinocyte differentiation	Keratinocyte differentiation	Cluster003		Cluster006
PYCARD	PYD and CARD domain containing		Keratinocyte differentiation	Keratinocyte differentiation		Keratinocyte differentiation	Keratinocyte differentiation	Cluster003	Cluster0073	Cluster006
RAB25	RAB25, member RAS oncogene family		Keratinocyte differentiation	Keratinocyte differentiation		Keratinocyte differentiation	Keratinocyte differentiation	Cluster003	Cluster0073	Cluster006
RDH12	retinol dehydrogenase 12 (all-trans/9-cis/11-cis)		Keratinocyte differentiation	Keratinocyte differentiation		Keratinocyte differentiation	Keratinocyte differentiation	Cluster003	Cluster0073	Cluster006
RNF39	ring finger protein 39		Keratinocyte differentiation	Keratinocyte differentiation		Keratinocyte differentiation	Keratinocyte differentiation	Cluster003		Cluster006
SDCBP2	syndecan binding protein 2		Keratinocyte differentiation	Keratinocyte differentiation		Keratinocyte differentiation	Keratinocyte differentiation	Cluster003		Cluster006
SERPINB7	serpin family B member 7		Keratinocyte differentiation	Keratinocyte differentiation		Keratinocyte differentiation	Keratinocyte differentiation	Cluster003		Cluster006
SERPINB8	serpin family B member 8		Keratinocyte differentiation	Keratinocyte differentiation		Keratinocyte differentiation	Keratinocyte differentiation	Cluster003		Cluster006
SLC39A2	solute carrier family 39 member 2		Keratinocyte differentiation	Keratinocyte differentiation		Keratinocyte differentiation	Keratinocyte differentiation	Cluster003		Cluster006
SLC5A1	solute carrier family 5 member 1		Keratinocyte differentiation	Keratinocyte differentiation		Keratinocyte differentiation	Keratinocyte differentiation	Cluster003		Cluster006
SPTLC3	serine palmitoyltransferase long chain base subunit 3		Keratinocyte differentiation	Keratinocyte differentiation		Keratinocyte differentiation	Keratinocyte differentiation	Cluster003	Cluster0984	Cluster006
SQLE	squalene epoxidase		Keratinocyte differentiation	Keratinocyte differentiation		Keratinocyte differentiation	Keratinocyte differentiation	Cluster003		Cluster006
TGM3	transglutaminase 3		Keratinocyte differentiation	Keratinocyte differentiation		Keratinocyte differentiation	Keratinocyte differentiation	Cluster003		Cluster006
TMEM54	transmembrane protein 54		Keratinocyte differentiation	Keratinocyte differentiation		Keratinocyte differentiation	Keratinocyte differentiation	Cluster003	Cluster0073	Cluster006
TMEM99	transmembrane protein 99		Keratinocyte differentiation	Keratinocyte differentiation		Keratinocyte differentiation	Keratinocyte differentiation	Cluster003		Cluster006
TYRO3	TYRO3 protein tyrosine kinase		Keratinocyte differentiation	Keratinocyte differentiation		Keratinocyte differentiation	Keratinocyte differentiation	Cluster003	Cluster0194	Cluster006
YOD1	YOD1 deubiquitinase		Keratinocyte differentiation	Keratinocyte differentiation		Keratinocyte differentiation	Keratinocyte differentiation	Cluster003		Cluster006
ZDHHC3	zinc finger DHHC-type containing 3		Keratinocyte differentiation	Keratinocyte differentiation		Keratinocyte differentiation	Keratinocyte differentiation	Cluster003		Cluster006
ZDHHC5	zinc finger DHHC-type containing 5		Keratinocyte differentiation	Keratinocyte differentiation		Keratinocyte differentiation	Keratinocyte differentiation	Cluster003	Cluster0845	Cluster006
ABHD12B	abhydrolase domain containing 12B		Keratinocyte differentiation		Keratinocyte differentiation	Keratinocyte differentiation	Keratinocyte differentiation		Cluster0097	Cluster006
ALOX12B	arachidonate 12-lipoxygenase, 12R type		Keratinocyte differentiation		Keratinocyte differentiation	Keratinocyte differentiation	Keratinocyte differentiation	Cluster306	Cluster0021	Cluster006
ARHGEF5	Rho guanine nucleotide exchange factor 5		Keratinocyte differentiation		Keratinocyte differentiation	Keratinocyte differentiation	Keratinocyte differentiation	Cluster130	Cluster0021	Cluster006
CTNNBIP1	catenin beta interacting protein 1		Keratinocyte differentiation		Keratinocyte differentiation	Keratinocyte differentiation	Keratinocyte differentiation	Cluster330	Cluster0150	Cluster006
GAN	gigaxonin		Keratinocyte differentiation		Keratinocyte differentiation	Keratinocyte differentiation	Keratinocyte differentiation	Cluster056	Cluster0213	Cluster006
GAS7	growth arrest specific 7		Keratinocyte differentiation		Keratinocyte differentiation	Keratinocyte differentiation	Keratinocyte differentiation		Cluster0017	Cluster006
GGT6	gamma-glutamyltransferase 6		Keratinocyte differentiation		Keratinocyte differentiation	Keratinocyte differentiation	Keratinocyte differentiation	Cluster431	Cluster0021	Cluster006
GJB3	gap junction protein beta 3		Keratinocyte differentiation		Keratinocyte differentiation	Keratinocyte differentiation	Keratinocyte differentiation	Cluster012	Cluster0021	Cluster006
LCE1E	late cornified envelope 1E		Keratinocyte differentiation		Keratinocyte differentiation	Keratinocyte differentiation	Keratinocyte differentiation		Cluster0017	Cluster006
MID2	midline 2		Keratinocyte differentiation		Keratinocyte differentiation	Keratinocyte differentiation	Keratinocyte differentiation	Cluster420	Cluster0213	Cluster006
SDR16C5	short chain dehydrogenase/reductase family 16C, member 5		Keratinocyte differentiation		Keratinocyte differentiation	Keratinocyte differentiation	Keratinocyte differentiation	Cluster100	Cluster0268	Cluster006
SLC10A3	solute carrier family 10 member 3		Keratinocyte differentiation		Keratinocyte differentiation	Keratinocyte differentiation	Keratinocyte differentiation		Cluster0021	Cluster006
ABCA12	ATP binding cassette subfamily A member 12			Keratinocyte differentiation			Keratinocyte differentiation	Cluster003	Cluster0421
ABHD17B	abhydrolase domain containing 17B			Keratinocyte differentiation			Keratinocyte differentiation	Cluster003
AMMECR1	Alport syndrome, mental retardation, midface hypoplasia and elliptocytosis chromosomal region gene 1			Keratinocyte differentiation			Keratinocyte differentiation	Cluster003
ARL8B	ADP ribosylation factor like GTPase 8B			Keratinocyte differentiation			Keratinocyte differentiation	Cluster003	Cluster0052
ARNTL2	aryl hydrocarbon receptor nuclear translocator like 2			Keratinocyte differentiation			Keratinocyte differentiation	Cluster003
BICD2	BICD cargo adaptor 2			Keratinocyte differentiation			Keratinocyte differentiation	Cluster003
BLMH	bleomycin hydrolase			Keratinocyte differentiation			Keratinocyte differentiation	Cluster003	Cluster0486
C12orf29	chromosome 12 open reading frame 29			Keratinocyte differentiation			Keratinocyte differentiation	Cluster003	Cluster0758
CDS1	CDP-diacylglycerol synthase 1			Keratinocyte differentiation			Keratinocyte differentiation	Cluster003	Cluster0569
CEBPB	CCAAT/enhancer binding protein beta			Keratinocyte differentiation			Keratinocyte differentiation	Cluster003
CGN	cingulin			Keratinocyte differentiation			Keratinocyte differentiation	Cluster003	Cluster0189
CHMP4C	charged multivesicular body protein 4C			Keratinocyte differentiation			Keratinocyte differentiation	Cluster003
CITED2	Cbp/p300 interacting transactivator with Glu/Asp rich carboxy-terminal domain 2			Keratinocyte differentiation			Keratinocyte differentiation	Cluster003
CSK	c-src tyrosine kinase			Keratinocyte differentiation			Keratinocyte differentiation	Cluster003
CUL3	cullin 3			Keratinocyte differentiation			Keratinocyte differentiation	Cluster003	Cluster0485
EMB	embigin			Keratinocyte differentiation			Keratinocyte differentiation	Cluster003	Cluster0130
EREG	epiregulin			Keratinocyte differentiation			Keratinocyte differentiation	Cluster003
ETV7	ETS variant 7			Keratinocyte differentiation			Keratinocyte differentiation	Cluster003
FAM89A	family with sequence similarity 89 member A			Keratinocyte differentiation			Keratinocyte differentiation	Cluster003
FBXO45	F-box protein 45			Keratinocyte differentiation			Keratinocyte differentiation	Cluster003	Cluster0660
FKBPL	FK506 binding protein like			Keratinocyte differentiation			Keratinocyte differentiation	Cluster003
FRMD6	FERM domain containing 6			Keratinocyte differentiation			Keratinocyte differentiation	Cluster003	Cluster0167
GABARAPL2	GABA type A receptor associated protein like 2			Keratinocyte differentiation			Keratinocyte differentiation	Cluster003
GGCT	gamma-glutamylcyclotransferase			Keratinocyte differentiation			Keratinocyte differentiation	Cluster003
GGH	gamma-glutamyl hydrolase			Keratinocyte differentiation			Keratinocyte differentiation	Cluster003
GLO1	glyoxalase I			Keratinocyte differentiation			Keratinocyte differentiation	Cluster003
GPR87	G protein-coupled receptor 87			Keratinocyte differentiation			Keratinocyte differentiation	Cluster003
HPSE	heparanase			Keratinocyte differentiation			Keratinocyte differentiation	Cluster003
HSD17B1	hydroxysteroid (17-beta) dehydrogenase 1			Keratinocyte differentiation			Keratinocyte differentiation	Cluster003
IDE	insulin degrading enzyme			Keratinocyte differentiation			Keratinocyte differentiation	Cluster003	Cluster0984
IVL	involucrin			Keratinocyte differentiation			Keratinocyte differentiation	Cluster003
KCNK1	potassium two pore domain channel subfamily K member 1			Keratinocyte differentiation			Keratinocyte differentiation	Cluster003
KCTD11	potassium channel tetramerization domain containing 11			Keratinocyte differentiation			Keratinocyte differentiation	Cluster003
LRP10	LDL receptor related protein 10			Keratinocyte differentiation			Keratinocyte differentiation	Cluster003	Cluster0103
METRNL	meteorin, glial cell differentiation regulator-like			Keratinocyte differentiation			Keratinocyte differentiation	Cluster003
MICALL1	MICAL like 1			Keratinocyte differentiation			Keratinocyte differentiation	Cluster003	Cluster0555
MYO1E	myosin IE			Keratinocyte differentiation			Keratinocyte differentiation	Cluster003
NDFIP2	Nedd4 family interacting protein 2			Keratinocyte differentiation			Keratinocyte differentiation	Cluster003	Cluster0061
NT5C3A	5'-nucleotidase, cytosolic IIIA			Keratinocyte differentiation			Keratinocyte differentiation	Cluster003	Cluster0969
PCDH1	protocadherin 1			Keratinocyte differentiation			Keratinocyte differentiation	Cluster003	Cluster0496
POF1B	premature ovarian failure, 1B			Keratinocyte differentiation			Keratinocyte differentiation	Cluster003	Cluster0508
PREP	prolyl endopeptidase			Keratinocyte differentiation			Keratinocyte differentiation	Cluster003
PRSS1	protease, serine 1			Keratinocyte differentiation			Keratinocyte differentiation	Cluster003	Cluster0032
PRSS3	protease, serine 3			Keratinocyte differentiation			Keratinocyte differentiation	Cluster003
PTGS1	prostaglandin-endoperoxide synthase 1			Keratinocyte differentiation			Keratinocyte differentiation	Cluster003
RAET1E	retinoic acid early transcript 1E			Keratinocyte differentiation			Keratinocyte differentiation	Cluster003
RHBDL2	rhomboid, veinlet-like 2 (Drosophila)			Keratinocyte differentiation			Keratinocyte differentiation	Cluster003	Cluster0308
RNASE7	ribonuclease A family member 7			Keratinocyte differentiation			Keratinocyte differentiation	Cluster003	Cluster0787
SDC1	syndecan 1			Keratinocyte differentiation			Keratinocyte differentiation	Cluster003
SERBP1	SERPINE1 mRNA binding protein 1			Keratinocyte differentiation			Keratinocyte differentiation	Cluster003
SERPINB2	serpin family B member 2			Keratinocyte differentiation			Keratinocyte differentiation	Cluster003
SP6	Sp6 transcription factor			Keratinocyte differentiation			Keratinocyte differentiation	Cluster003
TECR	trans-2,3-enoyl-CoA reductase			Keratinocyte differentiation			Keratinocyte differentiation	Cluster192	Cluster0093
TIAM1	T-cell lymphoma invasion and metastasis 1			Keratinocyte differentiation			Keratinocyte differentiation	Cluster003
TMEM246	transmembrane protein 246			Keratinocyte differentiation			Keratinocyte differentiation	Cluster003
TRIM16	tripartite motif containing 16			Keratinocyte differentiation			Keratinocyte differentiation	Cluster003
TSPAN5	tetraspanin 5			Keratinocyte differentiation			Keratinocyte differentiation	Cluster003
WFDC21P	WAP four-disulfide core domain 21, pseudogene			Keratinocyte differentiation			Keratinocyte differentiation	Cluster003	Cluster1077
ZNF185	zinc finger protein 185 (LIM domain)			Keratinocyte differentiation			Keratinocyte differentiation	Cluster003
ABHD12	abhydrolase domain containing 12				Keratinocyte differentiation		Keratinocyte differentiation		Cluster0017
BCKDK	branched chain ketoacid dehydrogenase kinase				Keratinocyte differentiation		Keratinocyte differentiation	Cluster058	Cluster0021
C1orf210	chromosome 1 open reading frame 210				Keratinocyte differentiation		Keratinocyte differentiation	Cluster021	Cluster0021
CES4A	carboxylesterase 4A				Keratinocyte differentiation		Keratinocyte differentiation	Cluster550	Cluster0097
CLTB	clathrin light chain B				Keratinocyte differentiation		Keratinocyte differentiation	Cluster012	Cluster0021
CPM	carboxypeptidase M				Keratinocyte differentiation		Keratinocyte differentiation		Cluster0017
DLX6	distal-less homeobox 6				Keratinocyte differentiation		Keratinocyte differentiation		Cluster0017
ELOVL1	ELOVL fatty acid elongase 1				Keratinocyte differentiation		Keratinocyte differentiation	No Class	Cluster0021
EPN3	epsin 3				Keratinocyte differentiation		Keratinocyte differentiation	Cluster072	Cluster0017
FCHO1	FCH domain only 1				Keratinocyte differentiation		Keratinocyte differentiation		Cluster0150
GBA	glucosylceramidase beta				Keratinocyte differentiation		Keratinocyte differentiation	Cluster306	Cluster0017
IGSF22	immunoglobulin superfamily member 22				Keratinocyte differentiation		Keratinocyte differentiation		Cluster0017
KLK1	kallikrein 1				Keratinocyte differentiation		Keratinocyte differentiation		Cluster0021
LRCH1	leucine-rich repeats and calponin homology (CH) domain containing 1				Keratinocyte differentiation		Keratinocyte differentiation	Cluster541	Cluster0097
MCU	mitochondrial calcium uniporter				Keratinocyte differentiation		Keratinocyte differentiation	Cluster281	Cluster0097
MED8	mediator complex subunit 8				Keratinocyte differentiation		Keratinocyte differentiation		Cluster0268
MOSPD3	motile sperm domain containing 3				Keratinocyte differentiation		Keratinocyte differentiation		Cluster0021
NRDC	nardilysin convertase				Keratinocyte differentiation		Keratinocyte differentiation	Cluster056	Cluster0097
PHLDB3	pleckstrin homology like domain family B member 3				Keratinocyte differentiation		Keratinocyte differentiation		Cluster0021
PLCD3	phospholipase C delta 3				Keratinocyte differentiation		Keratinocyte differentiation		Cluster0017
PPIF	peptidylprolyl isomerase F				Keratinocyte differentiation		Keratinocyte differentiation	Cluster021	Cluster0017
PPL	periplakin				Keratinocyte differentiation		Keratinocyte differentiation	Cluster802	Cluster0021
PSAPL1	prosaposin-like 1 (gene/pseudogene)				Keratinocyte differentiation		Keratinocyte differentiation	Cluster021	Cluster0021
RHBG	Rh family B glycoprotein (gene/pseudogene)				Keratinocyte differentiation		Keratinocyte differentiation		Cluster0150
SEMA7A	semaphorin 7A (John Milton Hagen blood group)				Keratinocyte differentiation		Keratinocyte differentiation		Cluster0017
SH3BP5L	SH3-binding domain protein 5 like				Keratinocyte differentiation		Keratinocyte differentiation		Cluster0017
SLC31A1	solute carrier family 31 member 1				Keratinocyte differentiation		Keratinocyte differentiation	Cluster351	Cluster0213
SLC37A2	solute carrier family 37 member 2				Keratinocyte differentiation		Keratinocyte differentiation		Cluster0017
SMPD1	sphingomyelin phosphodiesterase 1				Keratinocyte differentiation		Keratinocyte differentiation	Cluster425	Cluster0021
SMPD3	sphingomyelin phosphodiesterase 3				Keratinocyte differentiation		Keratinocyte differentiation	Cluster021	Cluster0017
SPNS2	spinster homolog 2 (Drosophila)				Keratinocyte differentiation		Keratinocyte differentiation	Cluster021	Cluster0017
TMEM40	transmembrane protein 40				Keratinocyte differentiation		Keratinocyte differentiation	Cluster384	Cluster0021
TREX2	three prime repair exonuclease 2				Keratinocyte differentiation		Keratinocyte differentiation		Cluster0017
USP2	ubiquitin specific peptidase 2				Keratinocyte differentiation		Keratinocyte differentiation	Cluster021	Cluster0017
A2ML1	alpha-2-macroglobulin like 1					Keratinocyte differentiation	Keratinocyte differentiation			Cluster006
AADAC	arylacetamide deacetylase					Keratinocyte differentiation	Keratinocyte differentiation	Cluster100		Cluster006
AADACL2	arylacetamide deacetylase-like 2					Keratinocyte differentiation	Keratinocyte differentiation	Cluster872	Cluster0130	Cluster006
ABLIM1	actin binding LIM protein 1					Keratinocyte differentiation	Keratinocyte differentiation	Cluster273		Cluster006
ADAP2	ArfGAP with dual PH domains 2					Keratinocyte differentiation	Keratinocyte differentiation	Cluster146		Cluster006
AP1B1	adaptor related protein complex 1 beta 1 subunit					Keratinocyte differentiation	Keratinocyte differentiation		Cluster0120	Cluster006
ARPC5L	actin related protein 2/3 complex subunit 5-like					Keratinocyte differentiation	Keratinocyte differentiation	Cluster860		Cluster006
ATF6	activating transcription factor 6					Keratinocyte differentiation	Keratinocyte differentiation		Cluster0524	Cluster006
ATP10B	ATPase phospholipid transporting 10B (putative)					Keratinocyte differentiation	Keratinocyte differentiation			Cluster006
ATP6V1B2	ATPase H+ transporting V1 subunit B2					Keratinocyte differentiation	Keratinocyte differentiation	Cluster384		Cluster006
C10orf99	chromosome 10 open reading frame 99					Keratinocyte differentiation	Keratinocyte differentiation			Cluster006
C15orf48	chromosome 15 open reading frame 48					Keratinocyte differentiation	Keratinocyte differentiation	Cluster059		Cluster006
CAMK1D	calcium/calmodulin dependent protein kinase ID					Keratinocyte differentiation	Keratinocyte differentiation			Cluster006
CAPNS2	calpain small subunit 2					Keratinocyte differentiation	Keratinocyte differentiation	Cluster227		Cluster033
CEBPA	CCAAT/enhancer binding protein alpha					Keratinocyte differentiation	Keratinocyte differentiation	Cluster012		Cluster006
CHIC2	cysteine rich hydrophobic domain 2					Keratinocyte differentiation	Keratinocyte differentiation	Cluster846		Cluster006
CLDN23	claudin 23					Keratinocyte differentiation	Keratinocyte differentiation			Cluster006
CLIC1	chloride intracellular channel 1					Keratinocyte differentiation	Keratinocyte differentiation	Cluster366		Cluster006
CLN8	ceroid-lipofuscinosis, neuronal 8					Keratinocyte differentiation	Keratinocyte differentiation	Cluster659	Cluster0189	Cluster006
CNTN1	contactin 1					Keratinocyte differentiation	Keratinocyte differentiation			Cluster006
CRB3	crumbs 3, cell polarity complex component					Keratinocyte differentiation	Keratinocyte differentiation	Cluster256		Cluster006
CRNN	cornulin					Keratinocyte differentiation	Keratinocyte differentiation			Cluster006
CTSV	cathepsin V					Keratinocyte differentiation	Keratinocyte differentiation	Cluster059		Cluster006
CYP2C18	cytochrome P450 family 2 subfamily C member 18					Keratinocyte differentiation	Keratinocyte differentiation			Cluster006
CYP2J2	cytochrome P450 family 2 subfamily J member 2					Keratinocyte differentiation	Keratinocyte differentiation			Cluster006
DENND2C	DENN domain containing 2C					Keratinocyte differentiation	Keratinocyte differentiation	Cluster627	Cluster0154	Cluster006
DLX5	distal-less homeobox 5					Keratinocyte differentiation	Keratinocyte differentiation	No Class		Cluster006
DSG1	desmoglein 1					Keratinocyte differentiation	Keratinocyte differentiation	Cluster334	Cluster0288	Cluster006
DUSP5	dual specificity phosphatase 5					Keratinocyte differentiation	Keratinocyte differentiation	Cluster021		Cluster006
DYNLL1	dynein light chain LC8-type 1					Keratinocyte differentiation	Keratinocyte differentiation	Cluster100		Cluster006
ELOVL6	ELOVL fatty acid elongase 6					Keratinocyte differentiation	Keratinocyte differentiation			Cluster033
FABP5	fatty acid binding protein 5					Keratinocyte differentiation	Keratinocyte differentiation			Cluster006
FBXL16	F-box and leucine-rich repeat protein 16					Keratinocyte differentiation	Keratinocyte differentiation			Cluster006
FLG	filaggrin					Keratinocyte differentiation	Keratinocyte differentiation	Cluster142	Cluster0746	Cluster033
FOLR3	folate receptor 3 (gamma)					Keratinocyte differentiation	Keratinocyte differentiation			Cluster006
GPR137B	G protein-coupled receptor 137B					Keratinocyte differentiation	Keratinocyte differentiation			Cluster006
GRHL3	grainyhead like transcription factor 3					Keratinocyte differentiation	Keratinocyte differentiation	Cluster281		Cluster006
HIF1AN	hypoxia inducible factor 1 alpha subunit inhibitor					Keratinocyte differentiation	Keratinocyte differentiation		Cluster0198	Cluster006
HIST1H2BD	histone cluster 1, H2bd					Keratinocyte differentiation	Keratinocyte differentiation	Cluster388	Cluster0760	Cluster006
HOMER2	homer scaffolding protein 2					Keratinocyte differentiation	Keratinocyte differentiation	Cluster058		Cluster006
HS3ST6	heparan sulfate-glucosamine 3-sulfotransferase 6					Keratinocyte differentiation	Keratinocyte differentiation		Cluster0242	Cluster006
HSDL2	hydroxysteroid dehydrogenase like 2					Keratinocyte differentiation	Keratinocyte differentiation			Cluster033
HSPB8	heat shock protein family B (small) member 8					Keratinocyte differentiation	Keratinocyte differentiation			Cluster033
IL1F10	interleukin 1 family member 10 (theta)					Keratinocyte differentiation	Keratinocyte differentiation			Cluster033
IL34	interleukin 34					Keratinocyte differentiation	Keratinocyte differentiation	Cluster011		Cluster006
IL36G	interleukin 36, gamma					Keratinocyte differentiation	Keratinocyte differentiation	Cluster347		Cluster006
JUP	junction plakoglobin					Keratinocyte differentiation	Keratinocyte differentiation	Cluster012	Cluster0093	Cluster006
KCNK7	potassium two pore domain channel subfamily K member 7					Keratinocyte differentiation	Keratinocyte differentiation	Cluster012	Cluster0073	Cluster006
KIAA0513	KIAA0513					Keratinocyte differentiation	Keratinocyte differentiation	Cluster021	Cluster0198	Cluster006
KIF13B	kinesin family member 13B					Keratinocyte differentiation	Keratinocyte differentiation	Cluster306	Cluster0189	Cluster006
KRT1	keratin 1					Keratinocyte differentiation	Keratinocyte differentiation	Cluster178	Cluster0504	Cluster006
KRT2	keratin 2					Keratinocyte differentiation	Keratinocyte differentiation	Cluster306		Cluster006
KY	kyphoscoliosis peptidase					Keratinocyte differentiation	Keratinocyte differentiation			Cluster006
LAMTOR4	late endosomal/lysosomal adaptor, MAPK and MTOR activator 4					Keratinocyte differentiation	Keratinocyte differentiation	Cluster564		Cluster006
MAFB	v-maf avian musculoaponeurotic fibrosarcoma oncogene homolog B					Keratinocyte differentiation	Keratinocyte differentiation	Cluster654		Cluster006
MAP2	microtubule associated protein 2					Keratinocyte differentiation	Keratinocyte differentiation	Cluster181		Cluster006
MAPRE2	microtubule associated protein RP/EB family member 2					Keratinocyte differentiation	Keratinocyte differentiation			Cluster006
NDEL1	nudE neurodevelopment protein 1 like 1					Keratinocyte differentiation	Keratinocyte differentiation	Cluster839		Cluster006
NFASC	neurofascin					Keratinocyte differentiation	Keratinocyte differentiation			Cluster006
NFE2L3	nuclear factor, erythroid 2 like 3					Keratinocyte differentiation	Keratinocyte differentiation	Cluster080		Cluster033
NUAK2	NUAK family kinase 2					Keratinocyte differentiation	Keratinocyte differentiation	Cluster802		Cluster006
OTUB2	OTU deubiquitinase, ubiquitin aldehyde binding 2					Keratinocyte differentiation	Keratinocyte differentiation	Cluster021		Cluster006
OVOL1	ovo like zinc finger 1					Keratinocyte differentiation	Keratinocyte differentiation	Cluster281		Cluster006
PKP1	plakophilin 1					Keratinocyte differentiation	Keratinocyte differentiation	Cluster012	Cluster0413	Cluster006
PLBD1	phospholipase B domain containing 1					Keratinocyte differentiation	Keratinocyte differentiation			Cluster006
PLP2	proteolipid protein 2 (colonic epithelium-enriched)					Keratinocyte differentiation	Keratinocyte differentiation	Cluster270	Cluster0093	Cluster006
[truncated: 6,998 more rows]

## Sheet: 3. RNA-seq_common_symbol
HGNC symbol	Gene decription	MCL_cluster	Signature
AMBN	ameloblastin	Cluster0007	Hair follicle
BAMBI	BMP and activin membrane-bound inhibitor	Cluster0007	Hair follicle
C1orf204	chromosome 1 open reading frame 204	Cluster0007	Hair follicle
CAPN12	calpain 12	Cluster0007	Hair follicle
CAPN8	calpain 8	Cluster0007	Hair follicle
CLDN14	claudin 14	Cluster0007	Hair follicle
CLEC2L	C-type lectin domain family 2 member L	Cluster0007	Hair follicle
CPA6	carboxypeptidase A6	Cluster0007	Hair follicle
CSDC2	cold shock domain containing C2	Cluster0007	Hair follicle
CST1	cystatin SN	Cluster0007	Hair follicle
CYFIP2	cytoplasmic FMR1 interacting protein 2	Cluster0007	Hair follicle
DLX1	distal-less homeobox 1	Cluster0007	Hair follicle
DLX2	distal-less homeobox 2	Cluster0007	Hair follicle
DLX4	distal-less homeobox 4	Cluster0007	Hair follicle
DMBT1	deleted in malignant brain tumors 1	Cluster0007	Hair follicle
DNAJC6	DnaJ heat shock protein family (Hsp40) member C6	Cluster0007	Hair follicle
DPEP1	dipeptidase 1 (renal)	Cluster0007	Hair follicle
DSG4	desmoglein 4	Cluster0007	Hair follicle
EPHA10	EPH receptor A10	Cluster0007	Hair follicle
EPYC	epiphycan	Cluster0007	Hair follicle
ERVW-1	endogenous retrovirus group W member 1	Cluster0007	Hair follicle
FAM49A	family with sequence similarity 49 member A	Cluster0007	Hair follicle
FGF5	fibroblast growth factor 5	Cluster0007	Hair follicle
FHOD3	formin homology 2 domain containing 3	Cluster0007	Hair follicle
GJA3	gap junction protein alpha 3	Cluster0007	Hair follicle
GMCL1	germ cell-less, spermatogenesis associated 1	Cluster0007	Hair follicle
GNG4	G protein subunit gamma 4	Cluster0007	Hair follicle
GPRC5D	G protein-coupled receptor class C group 5 member D	Cluster0007	Hair follicle
HHIP	hedgehog interacting protein	Cluster0007	Hair follicle
HOXC13	homeobox C13	Cluster0007	Hair follicle
HPCAL4	hippocalcin like 4	Cluster0007	Hair follicle
IFNE	interferon, epsilon	Cluster0007	Hair follicle
KIF5C	kinesin family member 5C	Cluster0007	Hair follicle
KRT25	keratin 25	Cluster0007	Hair follicle
KRT27	keratin 27	Cluster0007	Hair follicle
KRT31	keratin 31	Cluster0007	Hair follicle
KRT32	keratin 32	Cluster0007	Hair follicle
KRT33A	keratin 33A	Cluster0007	Hair follicle
KRT33B	keratin 33B	Cluster0007	Hair follicle
KRT35	keratin 35	Cluster0007	Hair follicle
KRT36	keratin 36	Cluster0007	Hair follicle
KRT71	keratin 71	Cluster0007	Hair follicle
KRT74	keratin 74	Cluster0007	Hair follicle
KRT75	keratin 75	Cluster0007	Hair follicle
KRT81	keratin 81	Cluster0007	Hair follicle
KRT82	keratin 82	Cluster0007	Hair follicle
KRT83	keratin 83	Cluster0007	Hair follicle
KRT85	keratin 85	Cluster0007	Hair follicle
KRT86	keratin 86	Cluster0007	Hair follicle
KRTAP11-1	keratin associated protein 11-1	Cluster0007	Hair follicle
KRTAP13-1	keratin associated protein 13-1	Cluster0007	Hair follicle
KRTAP19-1	keratin associated protein 19-1	Cluster0007	Hair follicle
KRTAP8-1	keratin associated protein 8-1	Cluster0007	Hair follicle
LAMP5	lysosomal associated membrane protein family member 5	Cluster0007	Hair follicle
LAP3	leucine aminopeptidase 3	Cluster0007	Hair follicle
LEF1	lymphoid enhancer binding factor 1	Cluster0007	Hair follicle
LEF1-AS1	LEF1 antisense RNA 1	Cluster0007	Hair follicle
LINC00868	long intergenic non-protein coding RNA 868	Cluster0007	Hair follicle
LINGO1	leucine rich repeat and Ig domain containing 1	Cluster0007	Hair follicle
LINGO1-AS2	LINGO1 antisense RNA 2	Cluster0007	Hair follicle
LRRC15	leucine rich repeat containing 15	Cluster0007	Hair follicle
LRRC4	leucine rich repeat containing 4	Cluster0007	Hair follicle
LYG2	lysozyme g2	Cluster0007	Hair follicle
MIR31HG	MIR31 host gene	Cluster0007	Hair follicle
MREG	melanoregulin	Cluster0007	Hair follicle
MSX2	msh homeobox 2	Cluster0007	Hair follicle
MYCN	v-myc avian myelocytomatosis viral oncogene neuroblastoma derived homolog	Cluster0007	Hair follicle
NEU2	neuraminidase 2 (cytosolic sialidase)	Cluster0007	Hair follicle
OXCT2	3-oxoacid CoA-transferase 2	Cluster0007	Hair follicle
PADI3	peptidyl arginine deiminase 3	Cluster0007	Hair follicle
PIRT	phosphoinositide interacting regulator of transient receptor potential channels	Cluster0007	Hair follicle
PLB1	phospholipase B1	Cluster0007	Hair follicle
PLCD1	phospholipase C delta 1	Cluster0007	Hair follicle
PLEKHG4B	pleckstrin homology and RhoGEF domain containing G4B	Cluster0007	Hair follicle
PPM1H	protein phosphatase, Mg2+/Mn2+ dependent 1H	Cluster0007	Hair follicle
PPP2R1B	protein phosphatase 2 regulatory subunit A, beta	Cluster0007	Hair follicle
PRR9	proline rich 9	Cluster0007	Hair follicle
PSORS1C2	psoriasis susceptibility 1 candidate 2	Cluster0007	Hair follicle
RNF182	ring finger protein 182	Cluster0007	Hair follicle
RTKN2	rhotekin 2	Cluster0007	Hair follicle
S100A3	S100 calcium binding protein A3	Cluster0007	Hair follicle
SELENBP1	selenium binding protein 1	Cluster0007	Hair follicle
SLC27A6	solute carrier family 27 member 6	Cluster0007	Hair follicle
SLC38A3	solute carrier family 38 member 3	Cluster0007	Hair follicle
SLC39A10	solute carrier family 39 member 10	Cluster0007	Hair follicle
SLC40A1	solute carrier family 40 member 1	Cluster0007	Hair follicle
SLC5A8	solute carrier family 5 member 8	Cluster0007	Hair follicle
SMPDL3B	sphingomyelin phosphodiesterase acid like 3B	Cluster0007	Hair follicle
SMTNL2	smoothelin like 2	Cluster0007	Hair follicle
SPECC1	sperm antigen with calponin homology and coiled-coil domains 1	Cluster0007	Hair follicle
SPSB4	splA/ryanodine receptor domain and SOCS box containing 4	Cluster0007	Hair follicle
SRMS	src-related kinase lacking C-terminal regulatory tyrosine and N-terminal myristylation sites	Cluster0007	Hair follicle
SST	somatostatin	Cluster0007	Hair follicle
SSTR1	somatostatin receptor 1	Cluster0007	Hair follicle
TAGLN3	transgelin 3	Cluster0007	Hair follicle
TBC1D30	TBC1 domain family member 30	Cluster0007	Hair follicle
TCF7	transcription factor 7 (T-cell specific, HMG-box)	Cluster0007	Hair follicle
TCHH	trichohyalin	Cluster0007	Hair follicle
TDH	L-threonine dehydrogenase (pseudogene)	Cluster0007	Hair follicle
TGM6	transglutaminase 6	Cluster0007	Hair follicle
UNC5B-AS1	UNC5B antisense RNA 1	Cluster0007	Hair follicle
ZAR1	zygote arrest 1	Cluster0007	Hair follicle
CHAC1	ChaC glutathione-specific gamma-glutamylcyclotransferase 1	Cluster0025	Hair follicle
KRT34	keratin 34	Cluster0025	Hair follicle
KRT40	keratin 40	Cluster0025	Hair follicle
KRTAP10-11	keratin associated protein 10-11	Cluster0025	Hair follicle
KRTAP10-12	keratin associated protein 10-12	Cluster0025	Hair follicle
KRTAP1-1	keratin associated protein 1-1	Cluster0025	Hair follicle
KRTAP1-3	keratin associated protein 1-3	Cluster0025	Hair follicle
KRTAP1-5	keratin associated protein 1-5	Cluster0025	Hair follicle
KRTAP17-1	keratin associated protein 17-1	Cluster0025	Hair follicle
KRTAP2-1	keratin associated protein 2-1	Cluster0025	Hair follicle
KRTAP2-2	keratin associated protein 2-2	Cluster0025	Hair follicle
KRTAP2-3	keratin associated protein 2-3	Cluster0025	Hair follicle
KRTAP2-4	keratin associated protein 2-4	Cluster0025	Hair follicle
KRTAP3-1	keratin associated protein 3-1	Cluster0025	Hair follicle
KRTAP3-2	keratin associated protein 3-2	Cluster0025	Hair follicle
KRTAP3-3	keratin associated protein 3-3	Cluster0025	Hair follicle
KRTAP4-1	keratin associated protein 4-1	Cluster0025	Hair follicle
KRTAP4-11	keratin associated protein 4-11	Cluster0025	Hair follicle
KRTAP4-12	keratin associated protein 4-12	Cluster0025	Hair follicle
KRTAP4-2	keratin associated protein 4-2	Cluster0025	Hair follicle
KRTAP4-3	keratin associated protein 4-3	Cluster0025	Hair follicle
KRTAP4-4	keratin associated protein 4-4	Cluster0025	Hair follicle
KRTAP4-5	keratin associated protein 4-5	Cluster0025	Hair follicle
KRTAP4-6	keratin associated protein 4-6	Cluster0025	Hair follicle
KRTAP4-7	keratin associated protein 4-7	Cluster0025	Hair follicle
KRTAP4-8	keratin associated protein 4-8	Cluster0025	Hair follicle
KRTAP4-9	keratin associated protein 4-9	Cluster0025	Hair follicle
KRTAP5-8	keratin associated protein 5-8	Cluster0025	Hair follicle
KRTAP5-9	keratin associated protein 5-9	Cluster0025	Hair follicle
KRTAP5-AS1	KRTAP5-1/KRTAP5-2 antisense RNA 1	Cluster0025	Hair follicle
KRTAP9-2	keratin associated protein 9-2	Cluster0025	Hair follicle
KRTAP9-3	keratin associated protein 9-3	Cluster0025	Hair follicle
KRTAP9-4	keratin associated protein 9-4	Cluster0025	Hair follicle
KRTAP9-9	keratin associated protein 9-9	Cluster0025	Hair follicle
MYPN	myopalladin	Cluster0025	Hair follicle
PLA2G2E	phospholipase A2 group IIE	Cluster0025	Hair follicle
ACAA1	acetyl-CoA acyltransferase 1	Cluster0010	Sebaceous gland
ACAA2	acetyl-CoA acyltransferase 2	Cluster0010	Sebaceous gland
ACADM	acyl-CoA dehydrogenase, C-4 to C-12 straight chain	Cluster0010	Sebaceous gland
ACAT2	acetyl-CoA acetyltransferase 2	Cluster0010	Sebaceous gland
ACO1	aconitase 1	Cluster0010	Sebaceous gland
ACOT1	acyl-CoA thioesterase 1	Cluster0010	Sebaceous gland
ACOX2	acyl-CoA oxidase 2, branched chain	Cluster0010	Sebaceous gland
ACSBG1	acyl-CoA synthetase bubblegum family member 1	Cluster0010	Sebaceous gland
ACSL1	acyl-CoA synthetase long-chain family member 1	Cluster0010	Sebaceous gland
ACSL5	acyl-CoA synthetase long-chain family member 5	Cluster0010	Sebaceous gland
ACSM3	acyl-CoA synthetase medium-chain family member 3	Cluster0010	Sebaceous gland
AGPAT3	1-acylglycerol-3-phosphate O-acyltransferase 3	Cluster0010	Sebaceous gland
AHSP	alpha hemoglobin stabilizing protein	Cluster0010	Sebaceous gland
ALOX15B	arachidonate 15-lipoxygenase, type B	Cluster0010	Sebaceous gland
APMAP	adipocyte plasma membrane associated protein	Cluster0010	Sebaceous gland
APOC1	apolipoprotein C-I	Cluster0010	Sebaceous gland
AWAT1	acyl-CoA wax alcohol acyltransferase 1	Cluster0010	Sebaceous gland
BCAT2	branched chain amino acid transaminase 2	Cluster0010	Sebaceous gland
BRI3BP	BRI3 binding protein	Cluster0010	Sebaceous gland
C1orf122	chromosome 1 open reading frame 122	Cluster0010	Sebaceous gland
CDKL2	cyclin dependent kinase like 2	Cluster0010	Sebaceous gland
CHI3L1	chitinase 3 like 1	Cluster0010	Sebaceous gland
CIDEA	cell death-inducing DFFA-like effector a	Cluster0010	Sebaceous gland
CLMP	CXADR-like membrane protein	Cluster0010	Sebaceous gland
CRAT	carnitine O-acetyltransferase	Cluster0010	Sebaceous gland
CUX2	cut like homeobox 2	Cluster0010	Sebaceous gland
CYB5A	cytochrome b5 type A	Cluster0010	Sebaceous gland
CYP4F2	cytochrome P450 family 4 subfamily F member 2	Cluster0010	Sebaceous gland
CYP4F8	cytochrome P450 family 4 subfamily F member 8	Cluster0010	Sebaceous gland
DDC	dopa decarboxylase	Cluster0010	Sebaceous gland
DDO	D-aspartate oxidase	Cluster0010	Sebaceous gland
DHRS9	dehydrogenase/reductase (SDR family) member 9	Cluster0010	Sebaceous gland
DMBX1	diencephalon/mesencephalon homeobox 1	Cluster0010	Sebaceous gland
ELOVL3	ELOVL fatty acid elongase 3	Cluster0010	Sebaceous gland
ELOVL5	ELOVL fatty acid elongase 5	Cluster0010	Sebaceous gland
EMILIN3	elastin microfibril interfacer 3	Cluster0010	Sebaceous gland
FA2H	fatty acid 2-hydroxylase	Cluster0010	Sebaceous gland
FADS1	fatty acid desaturase 1	Cluster0010	Sebaceous gland
FADS2	fatty acid desaturase 2	Cluster0010	Sebaceous gland
FAR2	fatty acyl-CoA reductase 2	Cluster0010	Sebaceous gland
FASN	fatty acid synthase	Cluster0010	Sebaceous gland
GABRA4	gamma-aminobutyric acid type A receptor alpha4 subunit	Cluster0010	Sebaceous gland
GAL	galanin/GMAP prepropeptide	Cluster0010	Sebaceous gland
GLDC	glycine decarboxylase	Cluster0010	Sebaceous gland
GLYATL1	glycine-N-acyltransferase like 1	Cluster0010	Sebaceous gland
HACL1	2-hydroxyacyl-CoA lyase 1	Cluster0010	Sebaceous gland
HAO2	hydroxyacid oxidase 2	Cluster0010	Sebaceous gland
HEATR4	HEAT repeat containing 4	Cluster0010	Sebaceous gland
HGD	homogentisate 1,2-dioxygenase	Cluster0010	Sebaceous gland
HLCS	holocarboxylase synthetase	Cluster0010	Sebaceous gland
HSD3B1	hydroxy-delta-5-steroid dehydrogenase, 3 beta- and steroid delta-isomerase 1	Cluster0010	Sebaceous gland
IDH1	isocitrate dehydrogenase 1 (NADP+)	Cluster0010	Sebaceous gland
IPO5P1	importin 5 pseudogene 1	Cluster0010	Sebaceous gland
KNSTRN	kinetochore-localized astrin/SPAG5 binding protein	Cluster0010	Sebaceous gland
KRT79	keratin 79	Cluster0010	Sebaceous gland
LDHD	lactate dehydrogenase D	Cluster0010	Sebaceous gland
LINC01554	long intergenic non-protein coding RNA 1554	Cluster0010	Sebaceous gland
METTL7B	methyltransferase like 7B	Cluster0010	Sebaceous gland
MGST1	microsomal glutathione S-transferase 1	Cluster0010	Sebaceous gland
MOGAT1	monoacylglycerol O-acyltransferase 1	Cluster0010	Sebaceous gland
MOGAT2	monoacylglycerol O-acyltransferase 2	Cluster0010	Sebaceous gland
OLAH	oleoyl-ACP hydrolase	Cluster0010	Sebaceous gland
PADI4	peptidyl arginine deiminase 4	Cluster0010	Sebaceous gland
PDE6A	phosphodiesterase 6A	Cluster0010	Sebaceous gland
PDHA1	pyruvate dehydrogenase (lipoamide) alpha 1	Cluster0010	Sebaceous gland
PECR	peroxisomal trans-2-enoyl-CoA reductase	Cluster0010	Sebaceous gland
PEX11A	peroxisomal biogenesis factor 11 alpha	Cluster0010	Sebaceous gland
PKLR	pyruvate kinase, liver and RBC	Cluster0010	Sebaceous gland
PLIN5	perilipin 5	Cluster0010	Sebaceous gland
PM20D1	peptidase M20 domain containing 1	Cluster0010	Sebaceous gland
PNLDC1	PARN like, ribonuclease domain containing 1	Cluster0010	Sebaceous gland
PNPLA5	patatin like phospholipase domain containing 5	Cluster0010	Sebaceous gland
ROS1	ROS proto-oncogene 1, receptor tyrosine kinase	Cluster0010	Sebaceous gland
SEC14L4	SEC14 like lipid binding 4	Cluster0010	Sebaceous gland
SGK2	serum/glucocorticoid regulated kinase 2	Cluster0010	Sebaceous gland
SLC22A31	solute carrier family 22 member 31	Cluster0010	Sebaceous gland
SLC25A35	solute carrier family 25 member 35	Cluster0010	Sebaceous gland
SOAT1	sterol O-acyltransferase 1	Cluster0010	Sebaceous gland
SULT4A1	sulfotransferase family 4A member 1	Cluster0010	Sebaceous gland
SYPL2	synaptophysin like 2	Cluster0010	Sebaceous gland
TF	transferrin	Cluster0010	Sebaceous gland
THRSP	thyroid hormone responsive	Cluster0010	Sebaceous gland
TMEM56	transmembrane protein 56	Cluster0010	Sebaceous gland
TMEM91	transmembrane protein 91	Cluster0010	Sebaceous gland
TMEM97	transmembrane protein 97	Cluster0010	Sebaceous gland
TRIM55	tripartite motif containing 55	Cluster0010	Sebaceous gland
UBIAD1	UbiA prenyltransferase domain containing 1	Cluster0010	Sebaceous gland
UPB1	ureidopropionase, beta	Cluster0010	Sebaceous gland
ZNF43	zinc finger protein 43	Cluster0010	Sebaceous gland
ZP1	zona pellucida glycoprotein 1	Cluster0010	Sebaceous gland
ACSS2	acyl-CoA synthetase short-chain family member 2	Cluster0206	Sebaceous gland
EBP	emopamil binding protein (sterol isomerase)	Cluster0206	Sebaceous gland
FDPS	farnesyl diphosphate synthase	Cluster0206	Sebaceous gland
MVD	mevalonate diphosphate decarboxylase	Cluster0206	Sebaceous gland
NSDHL	NAD(P) dependent steroid dehydrogenase-like	Cluster0206	Sebaceous gland
RUSC1-AS1	RUSC1 antisense RNA 1	Cluster0206	Sebaceous gland
CALML3	calmodulin like 3	Cluster0222	Sebaceous gland
CECR2	cat eye syndrome chromosome region, candidate 2	Cluster0222	Sebaceous gland
FBP1	fructose-bisphosphatase 1	Cluster0222	Sebaceous gland
TMPRSS11E	transmembrane protease, serine 11E	Cluster0222	Sebaceous gland
UNC5B	unc-5 netrin receptor B	Cluster0222	Sebaceous gland
ATP5C1	ATP synthase, H+ transporting, mitochondrial F1 complex, gamma polypeptide 1	Cluster0332	Sebaceous gland
HADH	hydroxyacyl-CoA dehydrogenase	Cluster0332	Sebaceous gland
MDH1	malate dehydrogenase 1	Cluster0332	Sebaceous gland
MPC2	mitochondrial pyruvate carrier 2	Cluster0332	Sebaceous gland
ATP5A1	ATP synthase, H+ transporting, mitochondrial F1 complex, alpha subunit 1, cardiac muscle	Cluster0365	Sebaceous gland
ATP5G3	ATP synthase, H+ transporting, mitochondrial Fo complex subunit C3 (subunit 9)	Cluster0365	Sebaceous gland
PCCB	propionyl-CoA carboxylase beta subunit	Cluster0365	Sebaceous gland
UQCRC2	ubiquinol-cytochrome c reductase core protein II	Cluster0365	Sebaceous gland
INSIG1	insulin induced gene 1	Cluster0406	Sebaceous gland
MSMO1	methylsterol monooxygenase 1	Cluster0406	Sebaceous gland
RDH11	retinol dehydrogenase 11 (all-trans/9-cis/11-cis)	Cluster0406	Sebaceous gland
DGAT2	diacylglycerol O-acyltransferase 2	Cluster0412	Sebaceous gland
MSRB1	methionine sulfoxide reductase B1	Cluster0412	Sebaceous gland
TST	thiosulfate sulfurtransferase	Cluster0412	Sebaceous gland
TRHDE	thyrotropin releasing hormone degrading enzyme	Cluster0530	Sebaceous gland
TRHDE-AS1	TRHDE antisense RNA 1	Cluster0530	Sebaceous gland
ZNF117	zinc finger protein 117	Cluster0530	Sebaceous gland
PGRMC1	progesterone receptor membrane component 1	Cluster1104	Sebaceous gland
SC5D	sterol-C5-desaturase	Cluster1104	Sebaceous gland
IDI1	isopentenyl-diphosphate delta isomerase 1	Cluster1153	Sebaceous gland
IDI2-AS1	IDI2 antisense RNA 1	Cluster1153	Sebaceous gland
ADCY8	adenylate cyclase 8 (brain)	Cluster0005	Eccrine sweat gland
ADORA1	adenosine A1 receptor	Cluster0005	Eccrine sweat gland
AQP5	aquaporin 5	Cluster0005	Eccrine sweat gland
ARFGEF3	ARFGEF family member 3	Cluster0005	Eccrine sweat gland
ARHGEF38	Rho guanine nucleotide exchange factor 38	Cluster0005	Eccrine sweat gland
ATP1B1	ATPase Na+/K+ transporting subunit beta 1	Cluster0005	Eccrine sweat gland
ATP2A3	ATPase sarcoplasmic/endoplasmic reticulum Ca2+ transporting 3	Cluster0005	Eccrine sweat gland
ATP6V0A4	ATPase H+ transporting V0 subunit a4	Cluster0005	Eccrine sweat gland
ATP6V1B1	ATPase H+ transporting V1 subunit B1	Cluster0005	Eccrine sweat gland
B3GNT2	UDP-GlcNAc:betaGal beta-1,3-N-acetylglucosaminyltransferase 2	Cluster0005	Eccrine sweat gland
C1orf115	chromosome 1 open reading frame 115	Cluster0005	Eccrine sweat gland
C2orf72	chromosome 2 open reading frame 72	Cluster0005	Eccrine sweat gland
C2orf82	chromosome 2 open reading frame 82	Cluster0005	Eccrine sweat gland
C3orf70	chromosome 3 open reading frame 70	Cluster0005	Eccrine sweat gland
CADPS2	Ca2+ dependent secretion activator 2	Cluster0005	Eccrine sweat gland
CAMK2N1	calcium/calmodulin dependent protein kinase II inhibitor 1	Cluster0005	Eccrine sweat gland
CCDC129	coiled-coil domain containing 129	Cluster0005	Eccrine sweat gland
CCDC160	coiled-coil domain containing 160	Cluster0005	Eccrine sweat gland
CEACAM1	carcinoembryonic antigen related cell adhesion molecule 1	Cluster0005	Eccrine sweat gland
CHDH	choline dehydrogenase	Cluster0005	Eccrine sweat gland
CKMT2	creatine kinase, mitochondrial 2	Cluster0005	Eccrine sweat gland
CLCNKA	chloride voltage-gated channel Ka	Cluster0005	Eccrine sweat gland
CLDN10	claudin 10	Cluster0005	Eccrine sweat gland
CLDN10-AS1	CLDN10 antisense RNA 1	Cluster0005	Eccrine sweat gland
CLDN3	claudin 3	Cluster0005	Eccrine sweat gland
CLDN7	claudin 7	Cluster0005	Eccrine sweat gland
COL28A1	collagen type XXVIII alpha 1	Cluster0005	Eccrine sweat gland
CRACR2A	calcium release activated channel regulator 2A	Cluster0005	Eccrine sweat gland
CRACR2B	calcium release activated channel regulator 2B	Cluster0005	Eccrine sweat gland
CREB3L4	cAMP responsive element binding protein 3-like 4	Cluster0005	Eccrine sweat gland
CRISPLD1	cysteine rich secretory protein LCCL domain containing 1	Cluster0005	Eccrine sweat gland
DNER	delta/notch like EGF repeat containing	Cluster0005	Eccrine sweat gland
DTNB	dystrobrevin beta	Cluster0005	Eccrine sweat gland
ELF5	E74 like ETS transcription factor 5	Cluster0005	Eccrine sweat gland
EN1	engrailed homeobox 1	Cluster0005	Eccrine sweat gland
EPCAM	epithelial cell adhesion molecule	Cluster0005	Eccrine sweat gland
EPHA7	EPH receptor A7	Cluster0005	Eccrine sweat gland
ESRRG	estrogen related receptor gamma	Cluster0005	Eccrine sweat gland
ETV1	ETS variant 1	Cluster0005	Eccrine sweat gland
EVA1A	eva-1 homolog A, regulator of programmed cell death	Cluster0005	Eccrine sweat gland
EXTL1	exostosin-like glycosyltransferase 1	Cluster0005	Eccrine sweat gland
F5	coagulation factor V	Cluster0005	Eccrine sweat gland
FAM189A2	family with sequence similarity 189 member A2	Cluster0005	Eccrine sweat gland
FMO5	flavin containing monooxygenase 5	Cluster0005	Eccrine sweat gland
FOLR1	folate receptor 1 (adult)	Cluster0005	Eccrine sweat gland
FOXI1	forkhead box I1	Cluster0005	Eccrine sweat gland
FRZB	frizzled-related protein	Cluster0005	Eccrine sweat gland
FZD1	frizzled class receptor 1	Cluster0005	Eccrine sweat gland
GALNT7	polypeptide N-acetylgalactosaminyltransferase 7	Cluster0005	Eccrine sweat gland
GLS	glutaminase	Cluster0005	Eccrine sweat gland
GNG7	G protein subunit gamma 7	Cluster0005	Eccrine sweat gland
GOT1	glutamic-oxaloacetic transaminase 1	Cluster0005	Eccrine sweat gland
GPR160	G protein-coupled receptor 160	Cluster0005	Eccrine sweat gland
GRB14	growth factor receptor bound protein 14	Cluster0005	Eccrine sweat gland
GRIA2	glutamate ionotropic receptor AMPA type subunit 2	Cluster0005	Eccrine sweat gland
HID1	HID1 domain containing	Cluster0005	Eccrine sweat gland
HS3ST4	heparan sulfate-glucosamine 3-sulfotransferase 4	Cluster0005	Eccrine sweat gland
IQGAP2	IQ motif containing GTPase activating protein 2	Cluster0005	Eccrine sweat gland
ITPR1	inositol 1,4,5-trisphosphate receptor type 1	Cluster0005	Eccrine sweat gland
KCNK5	potassium two pore domain channel subfamily K member 5	Cluster0005	Eccrine sweat gland
KCNN4	potassium calcium-activated channel subfamily N member 4	Cluster0005	Eccrine sweat gland
KCNQ4	potassium voltage-gated channel subfamily Q member 4	Cluster0005	Eccrine sweat gland
KIAA1324	KIAA1324	Cluster0005	Eccrine sweat gland
KRT7	keratin 7	Cluster0005	Eccrine sweat gland
KRT8	keratin 8	Cluster0005	Eccrine sweat gland
LAMA1	laminin subunit alpha 1	Cluster0005	Eccrine sweat gland
LINC01057	long intergenic non-protein coding RNA 1057	Cluster0005	Eccrine sweat gland
MAPK4	mitogen-activated protein kinase 4	Cluster0005	Eccrine sweat gland
MFI2-AS1	MFI2 antisense RNA 1	Cluster0005	Eccrine sweat gland
MRAS	muscle RAS oncogene homolog	Cluster0005	Eccrine sweat gland
MYEF2	myelin expression factor 2	Cluster0005	Eccrine sweat gland
MYO5C	myosin VC	Cluster0005	Eccrine sweat gland
NALCN	sodium leak channel, non-selective	Cluster0005	Eccrine sweat gland
NBEA	neurobeachin	Cluster0005	Eccrine sweat gland
NCALD	neurocalcin delta	Cluster0005	Eccrine sweat gland
NEURL3	neuralized E3 ubiquitin protein ligase 3	Cluster0005	Eccrine sweat gland
NGFR	nerve growth factor receptor	Cluster0005	Eccrine sweat gland
NOSTRIN	nitric oxide synthase trafficking	Cluster0005	Eccrine sweat gland
NRG2	neuregulin 2	Cluster0005	Eccrine sweat gland
NRG3	neuregulin 3	Cluster0005	Eccrine sweat gland
OBP2A	odorant binding protein 2A	Cluster0005	Eccrine sweat gland
OR7E14P	olfactory receptor family 7 subfamily E member 14 pseudogene	Cluster0005	Eccrine sweat gland
OXGR1	oxoglutarate receptor 1	Cluster0005	Eccrine sweat gland
PADI2	peptidyl arginine deiminase 2	Cluster0005	Eccrine sweat gland
PDE9A	phosphodiesterase 9A	Cluster0005	Eccrine sweat gland
PDK3	pyruvate dehydrogenase kinase 3	Cluster0005	Eccrine sweat gland
PIP5K1B	phosphatidylinositol-4-phosphate 5-kinase, type I, beta	Cluster0005	Eccrine sweat gland
PLA2R1	phospholipase A2 receptor 1	Cluster0005	Eccrine sweat gland
PLCB1	phospholipase C beta 1	Cluster0005	Eccrine sweat gland
PLCB4	phospholipase C beta 4	Cluster0005	Eccrine sweat gland
PPARGC1A	PPARG coactivator 1 alpha	Cluster0005	Eccrine sweat gland
PPP1R1B	protein phosphatase 1 regulatory inhibitor subunit 1B	Cluster0005	Eccrine sweat gland
PPP1R9A	protein phosphatase 1 regulatory subunit 9A	Cluster0005	Eccrine sweat gland
PROM1	prominin 1	Cluster0005	Eccrine sweat gland
PRR15L	proline rich 15 like	Cluster0005	Eccrine sweat gland
PTPRT	protein tyrosine phosphatase, receptor type T	Cluster0005	Eccrine sweat gland
RAB17	RAB17, member RAS oncogene family	Cluster0005	Eccrine sweat gland
RAP1GAP	RAP1 GTPase activating protein	Cluster0005	Eccrine sweat gland
RASD2	RASD family member 2	Cluster0005	Eccrine sweat gland
RASGEF1C	RasGEF domain family member 1C	Cluster0005	Eccrine sweat gland
RHPN2	rhophilin, Rho GTPase binding protein 2	Cluster0005	Eccrine sweat gland
SEMA3C	semaphorin 3C	Cluster0005	Eccrine sweat gland
SFMBT2	Scm-like with four mbt domains 2	Cluster0005	Eccrine sweat gland
SFRP1	secreted frizzled-related protein 1	Cluster0005	Eccrine sweat gland
SH3BP4	SH3-domain binding protein 4	Cluster0005	Eccrine sweat gland
SHANK2	SH3 and multiple ankyrin repeat domains 2	Cluster0005	Eccrine sweat gland
SHC4	SHC (Src homology 2 domain containing) family member 4	Cluster0005	Eccrine sweat gland
SHROOM3	shroom family member 3	Cluster0005	Eccrine sweat gland
SIX4	SIX homeobox 4	Cluster0005	Eccrine sweat gland
SLC12A2	solute carrier family 12 member 2	Cluster0005	Eccrine sweat gland
SLC12A7	solute carrier family 12 member 7	Cluster0005	Eccrine sweat gland
SLC13A2	solute carrier family 13 member 2	Cluster0005	Eccrine sweat gland
SLC14A1	solute carrier family 14 member 1 (Kidd blood group)	Cluster0005	Eccrine sweat gland
SLC22A4	solute carrier family 22 member 4	Cluster0005	Eccrine sweat gland
SLC25A4	solute carrier family 25 member 4	Cluster0005	Eccrine sweat gland
SLC26A2	solute carrier family 26 member 2	Cluster0005	Eccrine sweat gland
SLC29A2	solute carrier family 29 member 2	Cluster0005	Eccrine sweat gland
SLC2A4	solute carrier family 2 member 4	Cluster0005	Eccrine sweat gland
SLC4A11	solute carrier family 4 member 11	Cluster0005	Eccrine sweat gland
SLFN13	schlafen family member 13	Cluster0005	Eccrine sweat gland
SMIM22	small integral membrane protein 22	Cluster0005	Eccrine sweat gland
SORL1	sortilin-related receptor, L(DLR class) A repeats containing	Cluster0005	Eccrine sweat gland
SOX10	SRY-box 10	Cluster0005	Eccrine sweat gland
SOX8	SRY-box 8	Cluster0005	Eccrine sweat gland
SOX9-AS1	SOX9 antisense RNA 1	Cluster0005	Eccrine sweat gland
SPDEF	SAM pointed domain containing ETS transcription factor	Cluster0005	Eccrine sweat gland
SPRY4	sprouty RTK signaling antagonist 4	Cluster0005	Eccrine sweat gland
STAC2	SH3 and cysteine rich domain 2	Cluster0005	Eccrine sweat gland
STK32A	serine/threonine kinase 32A	Cluster0005	Eccrine sweat gland
STK39	serine/threonine kinase 39	Cluster0005	Eccrine sweat gland
SYCP2	synaptonemal complex protein 2	Cluster0005	Eccrine sweat gland
TBX3	T-box 3	Cluster0005	Eccrine sweat gland
TESC	tescalcin	Cluster0005	Eccrine sweat gland
TMCO4	transmembrane and coiled-coil domains 4	Cluster0005	Eccrine sweat gland
TMEM213	transmembrane protein 213	Cluster0005	Eccrine sweat gland
TMPRSS2	transmembrane protease, serine 2	Cluster0005	Eccrine sweat gland
TMPRSS3	transmembrane protease, serine 3	Cluster0005	Eccrine sweat gland
TPD52L1	tumor protein D52-like 1	Cluster0005	Eccrine sweat gland
TTYH1	tweety family member 1	Cluster0005	Eccrine sweat gland
TUSC8	tumor suppressor candidate 8 (non-protein coding)	Cluster0005	Eccrine sweat gland
VAX2	ventral anterior homeobox 2	Cluster0005	Eccrine sweat gland
ZCCHC2	zinc finger CCHC-type containing 2	Cluster0005	Eccrine sweat gland
ZNF382	zinc finger protein 382	Cluster0005	Eccrine sweat gland
AOC1	amine oxidase, copper containing 1	Cluster0098	Eccrine sweat gland
CFTR	cystic fibrosis transmembrane conductance regulator	Cluster0098	Eccrine sweat gland
EDAR	ectodysplasin A receptor	Cluster0098	Eccrine sweat gland
GABRP	gamma-aminobutyric acid type A receptor pi subunit	Cluster0098	Eccrine sweat gland
GPR12	G protein-coupled receptor 12	Cluster0098	Eccrine sweat gland
MAP6	microtubule associated protein 6	Cluster0098	Eccrine sweat gland
MMP7	matrix metallopeptidase 7	Cluster0098	Eccrine sweat gland
RARB	retinoic acid receptor beta	Cluster0098	Eccrine sweat gland
SLC9A2	solute carrier family 9 member A2	Cluster0098	Eccrine sweat gland
WDR72	WD repeat domain 72	Cluster0098	Eccrine sweat gland
FZD7	frizzled class receptor 7	Cluster0270	Eccrine sweat gland
RNF152	ring finger protein 152	Cluster0270	Eccrine sweat gland
ROPN1	rhophilin associated tail protein 1	Cluster0270	Eccrine sweat gland
SOX9	SRY-box 9	Cluster0270	Eccrine sweat gland
VTCN1	V-set domain containing T cell activation inhibitor 1	Cluster0270	Eccrine sweat gland
HSD11B2	hydroxysteroid (11-beta) dehydrogenase 2	Cluster0587	Eccrine sweat gland
PYGB	phosphorylase, glycogen; brain	Cluster0587	Eccrine sweat gland
TFCP2L1	transcription factor CP2-like 1	Cluster0587	Eccrine sweat gland
ABCC11	ATP binding cassette subfamily C member 11	Cluster0041	Apocrine gland
ABCC12	ATP binding cassette subfamily C member 12	Cluster0041	Apocrine gland
ACSM1	acyl-CoA synthetase medium-chain family member 1	Cluster0041	Apocrine gland
AKR1D1	aldo-keto reductase family 1, member D1	Cluster0041	Apocrine gland
B3GAT1	beta-1,3-glucuronyltransferase 1	Cluster0041	Apocrine gland
C6orf223	chromosome 6 open reading frame 223	Cluster0041	Apocrine gland
CAPN13	calpain 13	Cluster0041	Apocrine gland
CES1P1	carboxylesterase 1 pseudogene 1	Cluster0041	Apocrine gland
CHST1	carbohydrate sulfotransferase 1	Cluster0041	Apocrine gland
CXCL17	C-X-C motif chemokine ligand 17	Cluster0041	Apocrine gland
DHRS2	dehydrogenase/reductase (SDR family) member 2	Cluster0041	Apocrine gland
FCN2	ficolin 2	Cluster0041	Apocrine gland
FIBCD1	fibrinogen C domain containing 1	Cluster0041	Apocrine gland
GNMT	glycine N-methyltransferase	Cluster0041	Apocrine gland
GSTM5	glutathione S-transferase mu 5	Cluster0041	Apocrine gland
GUSB	glucuronidase beta	Cluster0041	Apocrine gland
HPN	hepsin	Cluster0041	Apocrine gland
KMO	kynurenine 3-monooxygenase (kynurenine 3-hydroxylase)	Cluster0041	Apocrine gland
KYNU	kynureninase	Cluster0041	Apocrine gland
LBP	lipopolysaccharide binding protein	Cluster0041	Apocrine gland
LINC01511	long intergenic non-protein coding RNA 1511	Cluster0041	Apocrine gland
NAT2	N-acetyltransferase 2 (arylamine N-acetyltransferase)	Cluster0041	Apocrine gland
NLRP13	NLR family, pyrin domain containing 13	Cluster0041	Apocrine gland
ST8SIA6-AS1	ST8SIA6 antisense RNA 1	Cluster0041	Apocrine gland
UGT2B11	UDP glucuronosyltransferase family 2 member B11	Cluster0041	Apocrine gland
ABHD12	abhydrolase domain containing 12	Cluster0017	Keratinocyte differentiation
ARG1	arginase 1	Cluster0017	Keratinocyte differentiation
ASPRV1	aspartic peptidase, retroviral-like 1	Cluster0017	Keratinocyte differentiation
C1orf68	chromosome 1 open reading frame 68	Cluster0017	Keratinocyte differentiation
C2CD2	C2 calcium-dependent domain containing 2	Cluster0017	Keratinocyte differentiation
CDC34	cell division cycle 34	Cluster0017	Keratinocyte differentiation
CPM	carboxypeptidase M	Cluster0017	Keratinocyte differentiation
CRCT1	cysteine rich C-terminal 1	Cluster0017	Keratinocyte differentiation
CSNK2A2	casein kinase 2 alpha 2	Cluster0017	Keratinocyte differentiation
DLX6	distal-less homeobox 6	Cluster0017	Keratinocyte differentiation
EPN3	epsin 3	Cluster0017	Keratinocyte differentiation
ESYT3	extended synaptotagmin protein 3	Cluster0017	Keratinocyte differentiation
FAM110A	family with sequence similarity 110 member A	Cluster0017	Keratinocyte differentiation
FLG2	filaggrin family member 2	Cluster0017	Keratinocyte differentiation
GAS7	growth arrest specific 7	Cluster0017	Keratinocyte differentiation
GBA	glucosylceramidase beta	Cluster0017	Keratinocyte differentiation
IGSF22	immunoglobulin superfamily member 22	Cluster0017	Keratinocyte differentiation
IL37	interleukin 37	Cluster0017	Keratinocyte differentiation
KCTD4	potassium channel tetramerization domain containing 4	Cluster0017	Keratinocyte differentiation
KLHL18	kelch like family member 18	Cluster0017	Keratinocyte differentiation
KRT23	keratin 23	Cluster0017	Keratinocyte differentiation
LCE1B	late cornified envelope 1B	Cluster0017	Keratinocyte differentiation
LCE1E	late cornified envelope 1E	Cluster0017	Keratinocyte differentiation
LCE2B	late cornified envelope 2B	Cluster0017	Keratinocyte differentiation
LINC00302	long intergenic non-protein coding RNA 302	Cluster0017	Keratinocyte differentiation
LOR	loricrin	Cluster0017	Keratinocyte differentiation
MAP1LC3A	microtubule associated protein 1 light chain 3 alpha	Cluster0017	Keratinocyte differentiation
MAP3K9	mitogen-activated protein kinase kinase kinase 9	Cluster0017	Keratinocyte differentiation
MARCH3	membrane associated ring-CH-type finger 3	Cluster0017	Keratinocyte differentiation
NFE2	nuclear factor, erythroid 2	Cluster0017	Keratinocyte differentiation
PLCD3	phospholipase C delta 3	Cluster0017	Keratinocyte differentiation
PLCXD1	phosphatidylinositol specific phospholipase C X domain containing 1	Cluster0017	Keratinocyte differentiation
PPIF	peptidylprolyl isomerase F	Cluster0017	Keratinocyte differentiation
PRDM1	PR domain 1	Cluster0017	Keratinocyte differentiation
RAB11FIP1	RAB11 family interacting protein 1 (class I)	Cluster0017	Keratinocyte differentiation
SEMA7A	semaphorin 7A (John Milton Hagen blood group)	Cluster0017	Keratinocyte differentiation
SH3BP5L	SH3-binding domain protein 5 like	Cluster0017	Keratinocyte differentiation
SLC37A2	solute carrier family 37 member 2	Cluster0017	Keratinocyte differentiation
SLC46A2	solute carrier family 46 member 2	Cluster0017	Keratinocyte differentiation
SMPD3	sphingomyelin phosphodiesterase 3	Cluster0017	Keratinocyte differentiation
SPNS2	spinster homolog 2 (Drosophila)	Cluster0017	Keratinocyte differentiation
STK10	serine/threonine kinase 10	Cluster0017	Keratinocyte differentiation
TMEM86A	transmembrane protein 86A	Cluster0017	Keratinocyte differentiation
TMPRSS13	transmembrane protease, serine 13	Cluster0017	Keratinocyte differentiation
TREX2	three prime repair exonuclease 2	Cluster0017	Keratinocyte differentiation
UBASH3B	ubiquitin associated and SH3 domain containing B	Cluster0017	Keratinocyte differentiation
USP2	ubiquitin specific peptidase 2	Cluster0017	Keratinocyte differentiation
XKRX	XK related, X-linked	Cluster0017	Keratinocyte differentiation
ACER1	alkaline ceramidase 1	Cluster0021	Keratinocyte differentiation
ALOX12B	arachidonate 12-lipoxygenase, 12R type	Cluster0021	Keratinocyte differentiation
ARHGEF5	Rho guanine nucleotide exchange factor 5	Cluster0021	Keratinocyte differentiation
BCKDK	branched chain ketoacid dehydrogenase kinase	Cluster0021	Keratinocyte differentiation
BPIFC	BPI fold containing family C	Cluster0021	Keratinocyte differentiation
C1orf210	chromosome 1 open reading frame 210	Cluster0021	Keratinocyte differentiation
CALML5	calmodulin like 5	Cluster0021	Keratinocyte differentiation
CLIC3	chloride intracellular channel 3	Cluster0021	Keratinocyte differentiation
CLTB	clathrin light chain B	Cluster0021	Keratinocyte differentiation
CNFN	cornifelin	Cluster0021	Keratinocyte differentiation
CYP4F22	cytochrome P450 family 4 subfamily F member 22	Cluster0021	Keratinocyte differentiation
CYSRT1	cysteine rich tail 1	Cluster0021	Keratinocyte differentiation
DEGS2	delta(4)-desaturase, sphingolipid 2	Cluster0021	Keratinocyte differentiation
DMKN	dermokine	Cluster0021	Keratinocyte differentiation
ELOVL1	ELOVL fatty acid elongase 1	Cluster0021	Keratinocyte differentiation
EPHX3	epoxide hydrolase 3	Cluster0021	Keratinocyte differentiation
GGT6	gamma-glutamyltransferase 6	Cluster0021	Keratinocyte differentiation
GJB3	gap junction protein beta 3	Cluster0021	Keratinocyte differentiation
GJB5	gap junction protein beta 5	Cluster0021	Keratinocyte differentiation
GLTP	glycolipid transfer protein	Cluster0021	Keratinocyte differentiation
IL22RA1	interleukin 22 receptor subunit alpha 1	Cluster0021	Keratinocyte differentiation
KLK1	kallikrein 1	Cluster0021	Keratinocyte differentiation
KRT78	keratin 78	Cluster0021	Keratinocyte differentiation
KRT80	keratin 80	Cluster0021	Keratinocyte differentiation
KRTDAP	keratinocyte differentiation associated protein	Cluster0021	Keratinocyte differentiation
LY6G6C	lymphocyte antigen 6 complex, locus G6C	Cluster0021	Keratinocyte differentiation
LYNX1	Ly6/neurotoxin 1	Cluster0021	Keratinocyte differentiation
MFSD5	major facilitator superfamily domain containing 5	Cluster0021	Keratinocyte differentiation
MOSPD3	motile sperm domain containing 3	Cluster0021	Keratinocyte differentiation
PDLIM2	PDZ and LIM domain 2	Cluster0021	Keratinocyte differentiation
PHLDB3	pleckstrin homology like domain family B member 3	Cluster0021	Keratinocyte differentiation
PPL	periplakin	Cluster0021	Keratinocyte differentiation
PRSS8	protease, serine 8	Cluster0021	Keratinocyte differentiation
PSAPL1	prosaposin-like 1 (gene/pseudogene)	Cluster0021	Keratinocyte differentiation
SBSN	suprabasin	Cluster0021	Keratinocyte differentiation
SLC10A3	solute carrier family 10 member 3	Cluster0021	Keratinocyte differentiation
SLURP1	secreted LY6/PLAUR domain containing 1	Cluster0021	Keratinocyte differentiation
SMPD1	sphingomyelin phosphodiesterase 1	Cluster0021	Keratinocyte differentiation
SULT2B1	sulfotransferase family 2B member 1	Cluster0021	Keratinocyte differentiation
TACSTD2	tumor-associated calcium signal transducer 2	Cluster0021	Keratinocyte differentiation
TGM1	transglutaminase 1	Cluster0021	Keratinocyte differentiation
TM7SF2	transmembrane 7 superfamily member 2	Cluster0021	Keratinocyte differentiation
TMEM125	transmembrane protein 125	Cluster0021	Keratinocyte differentiation
TMEM40	transmembrane protein 40	Cluster0021	Keratinocyte differentiation
WFDC5	WAP four-disulfide core domain 5	Cluster0021	Keratinocyte differentiation
ABHD12B	abhydrolase domain containing 12B	Cluster0097	Keratinocyte differentiation
BTC	betacellulin	Cluster0097	Keratinocyte differentiation
CES4A	carboxylesterase 4A	Cluster0097	Keratinocyte differentiation
ELMOD1	ELMO domain containing 1	Cluster0097	Keratinocyte differentiation
ELOVL7	ELOVL fatty acid elongase 7	Cluster0097	Keratinocyte differentiation
LRCH1	leucine-rich repeats and calponin homology (CH) domain containing 1	Cluster0097	Keratinocyte differentiation
MCU	mitochondrial calcium uniporter	Cluster0097	Keratinocyte differentiation
NRDC	nardilysin convertase	Cluster0097	Keratinocyte differentiation
PTGER3	prostaglandin E receptor 3	Cluster0097	Keratinocyte differentiation
SPAG1	sperm associated antigen 1	Cluster0097	Keratinocyte differentiation
ALOXE3	arachidonate lipoxygenase 3	Cluster0150	Keratinocyte differentiation
BSPRY	B-box and SPRY domain containing	Cluster0150	Keratinocyte differentiation
CTNNBIP1	catenin beta interacting protein 1	Cluster0150	Keratinocyte differentiation
FCHO1	FCH domain only 1	Cluster0150	Keratinocyte differentiation
PCSK6	proprotein convertase subtilisin/kexin type 6	Cluster0150	Keratinocyte differentiation
RHBG	Rh family B glycoprotein (gene/pseudogene)	Cluster0150	Keratinocyte differentiation
SERPINA12	serpin family A member 12	Cluster0150	Keratinocyte differentiation
GAN	gigaxonin	Cluster0213	Keratinocyte differentiation
MID2	midline 2	Cluster0213	Keratinocyte differentiation
NLRP10	NLR family, pyrin domain containing 10	Cluster0213	Keratinocyte differentiation
SLC31A1	solute carrier family 31 member 1	Cluster0213	Keratinocyte differentiation
SRPK1	SRSF protein kinase 1	Cluster0213	Keratinocyte differentiation
USP32	ubiquitin specific peptidase 32	Cluster0213	Keratinocyte differentiation
MED8	mediator complex subunit 8	Cluster0268	Keratinocyte differentiation
MPZL3	myelin protein zero like 3	Cluster0268	Keratinocyte differentiation
SDR16C5	short chain dehydrogenase/reductase family 16C, member 5	Cluster0268	Keratinocyte differentiation
SDR9C7	short chain dehydrogenase/reductase family 9C, member 7	Cluster0268	Keratinocyte differentiation
TPRG1	tumor protein p63 regulated 1	Cluster0268	Keratinocyte differentiation
ANXA9	annexin A9	Cluster0480	Keratinocyte differentiation
AQP9	aquaporin 9	Cluster0480	Keratinocyte differentiation
LYPD5	LY6/PLAUR domain containing 5	Cluster0480	Keratinocyte differentiation
KLK5	kallikrein related peptidase 5	Cluster1174	Keratinocyte differentiation
KLK7	kallikrein related peptidase 7	Cluster1174	Keratinocyte differentiation
DEFB4A	defensin beta 4A	Cluster0157	Keratinocyte (subset)
PRSS27	protease, serine 27	Cluster0157	Keratinocyte (subset)
S100A7A	S100 calcium binding protein A7A	Cluster0157	Keratinocyte (subset)
SPRR2A	small proline rich protein 2A	Cluster0157	Keratinocyte (subset)
TCN1	transcobalamin 1	Cluster0157	Keratinocyte (subset)
TMPRSS11D	transmembrane protease, serine 11D	Cluster0157	Keratinocyte (subset)
VNN3	vanin 3	Cluster0157	Keratinocyte (subset)
PI3	peptidase inhibitor 3	Cluster0389	Keratinocyte (subset)
S100A7	S100 calcium binding protein A7	Cluster0389	Keratinocyte (subset)
S100A8	S100 calcium binding protein A8	Cluster0389	Keratinocyte (subset)
S100A9	S100 calcium binding protein A9	Cluster0389	Keratinocyte (subset)
CA14	carbonic anhydrase 14	Cluster0131	Melanocyte
DCT	dopachrome tautomerase	Cluster0131	Melanocyte
GPR143	G protein-coupled receptor 143	Cluster0131	Melanocyte
MLANA	melan-A	Cluster0131	Melanocyte
PMEL	premelanosome protein	Cluster0131	Melanocyte
SLC45A2	solute carrier family 45 member 2	Cluster0131	Melanocyte
TYR	tyrosinase	Cluster0131	Melanocyte
TYRP1	tyrosinase-related protein 1	Cluster0131	Melanocyte
BST1	bone marrow stromal cell antigen 1	Cluster0028	Fibroblast
C1R	complement C1r subcomponent	Cluster0028	Fibroblast
C1RL	complement C1r subcomponent like	Cluster0028	Fibroblast
C1S	complement component 1, s subcomponent	Cluster0028	Fibroblast
C2	complement component 2	Cluster0028	Fibroblast
C3	complement component 3	Cluster0028	Fibroblast
CFD	complement factor D (adipsin)	Cluster0028	Fibroblast
CHRDL1	chordin-like 1	Cluster0028	Fibroblast
COL12A1	collagen type XII alpha 1	Cluster0028	Fibroblast
COL6A3	collagen type VI alpha 3	Cluster0028	Fibroblast
CTHRC1	collagen triple helix repeat containing 1	Cluster0028	Fibroblast
DCN	decorin	Cluster0028	Fibroblast
DPT	dermatopontin	Cluster0028	Fibroblast
FBLN1	fibulin 1	Cluster0028	Fibroblast
FBLN2	fibulin 2	Cluster0028	Fibroblast
FMOD	fibromodulin	Cluster0028	Fibroblast
FSTL1	follistatin like 1	Cluster0028	Fibroblast
FUCA2	fucosidase, alpha-L- 2, plasma	Cluster0028	Fibroblast
GLRB	glycine receptor beta	Cluster0028	Fibroblast
ITGBL1	integrin subunit beta like 1	Cluster0028	Fibroblast
LOX	lysyl oxidase	Cluster0028	Fibroblast
LRP1	LDL receptor related protein 1	Cluster0028	Fibroblast
OMD	osteomodulin	Cluster0028	Fibroblast
PDGFD	platelet derived growth factor D	Cluster0028	Fibroblast
PDGFRA	platelet derived growth factor receptor alpha	Cluster0028	Fibroblast
PLPP3	phospholipid phosphatase 3	Cluster0028	Fibroblast
PODN	podocan	Cluster0028	Fibroblast
SCARA5	scavenger receptor class A member 5	Cluster0028	Fibroblast
SERPINF1	sserpin family F member 1	Cluster0028	Fibroblast
SLC2A10	solute carrier family 2 member 10	Cluster0028	Fibroblast
SVEP1	sushi, von Willebrand factor type A, EGF and pentraxin domain containing 1	Cluster0028	Fibroblast
VGLL3	vestigial like family member 3	Cluster0028	Fibroblast
WISP2	WNT1 inducible signaling pathway protein 2	Cluster0028	Fibroblast
XPNPEP2	X-prolyl aminopeptidase (aminopeptidase P) 2, membrane-bound	Cluster0028	Fibroblast
ADAMTS2	ADAM metallopeptidase with thrombospondin type 1 motif 2	Cluster0037	Fibroblast
ADAMTSL1	ADAMTS like 1	Cluster0037	Fibroblast
COL14A1	collagen type XIV alpha 1	Cluster0037	Fibroblast
COL6A2	collagen type VI alpha 2	Cluster0037	Fibroblast
COLEC12	collectin subfamily member 12	Cluster0037	Fibroblast
CPE	carboxypeptidase E	Cluster0037	Fibroblast
CPQ	carboxypeptidase Q	Cluster0037	Fibroblast
ELN	elastin	Cluster0037	Fibroblast
F10	coagulation factor X	Cluster0037	Fibroblast
FBLN7	fibulin 7	Cluster0037	Fibroblast
FBN1	fibrillin 1	Cluster0037	Fibroblast
FKBP9	FK506 binding protein 9	Cluster0037	Fibroblast
IL17D	interleukin 17D	Cluster0037	Fibroblast
ITIH5	inter-alpha-trypsin inhibitor heavy chain family member 5	Cluster0037	Fibroblast
KIAA1324L	KIAA1324-like	Cluster0037	Fibroblast
LUM	lumican	Cluster0037	Fibroblast
MARVELD1	MARVEL domain containing 1	Cluster0037	Fibroblast
MASP1	mannan binding lectin serine peptidase 1	Cluster0037	Fibroblast
MFAP4	microfibrillar associated protein 4	Cluster0037	Fibroblast
MMP27	matrix metallopeptidase 27	Cluster0037	Fibroblast
OLFML2B	olfactomedin like 2B	Cluster0037	Fibroblast
PAM	peptidylglycine alpha-amidating monooxygenase	Cluster0037	Fibroblast
PDGFRL	platelet derived growth factor receptor like	Cluster0037	Fibroblast
PTGFR	prostaglandin F receptor	Cluster0037	Fibroblast
RECK	reversion inducing cysteine rich protein with kazal motifs	Cluster0037	Fibroblast
SLIT3	slit guidance ligand 3	Cluster0037	Fibroblast
SSC5D	scavenger receptor cysteine rich family, 5 domains	Cluster0037	Fibroblast
VDAC1P8	voltage dependent anion channel 1 pseudogene 8	Cluster0037	Fibroblast
C1QTNF6	C1q and tumor necrosis factor related protein 6	Cluster0048	Fibroblast
CCDC80	coiled-coil domain containing 80	Cluster0048	Fibroblast
COL1A1	collagen type I alpha 1	Cluster0048	Fibroblast
COL1A2	collagen type I alpha 2	Cluster0048	Fibroblast
COL3A1	collagen type III alpha 1	Cluster0048	Fibroblast
COL5A1	collagen type V alpha 1	Cluster0048	Fibroblast
COL5A2	collagen type V alpha 2	Cluster0048	Fibroblast
COL6A1	collagen type VI alpha 1	Cluster0048	Fibroblast
CPZ	carboxypeptidase Z	Cluster0048	Fibroblast
CREB3L1	cAMP responsive element binding protein 3-like 1	Cluster0048	Fibroblast
GALNT5	polypeptide N-acetylgalactosaminyltransferase 5	Cluster0048	Fibroblast
GRIA3	glutamate ionotropic receptor AMPA type subunit 3	Cluster0048	Fibroblast
KAZALD1	Kazal type serine peptidase inhibitor domain 1	Cluster0048	Fibroblast
KDELR3	KDEL endoplasmic reticulum protein retention receptor 3	Cluster0048	Fibroblast
PCOLCE	procollagen C-endopeptidase enhancer	Cluster0048	Fibroblast
PCOLCE-AS1	PCOLCE antisense RNA 1	Cluster0048	Fibroblast
PI16	peptidase inhibitor 16	Cluster0048	Fibroblast
PPIC	peptidylprolyl isomerase C	Cluster0048	Fibroblast
SFRP2	secreted frizzled-related protein 2	Cluster0048	Fibroblast
SPARC	secreted protein acidic and cysteine rich	Cluster0048	Fibroblast
THY1	Thy-1 cell surface antigen	Cluster0048	Fibroblast
ZNF469	zinc finger protein 469	Cluster0048	Fibroblast
ANGPTL2	angiopoietin like 2	Cluster0050	Fibroblast
ANTXR1	anthrax toxin receptor 1	Cluster0050	Fibroblast
CCBE1	collagen and calcium binding EGF domains 1	Cluster0050	Fibroblast
CMTM3	CKLF like MARVEL transmembrane domain containing 3	Cluster0050	Fibroblast
CP	ceruloplasmin (ferroxidase)	Cluster0050	Fibroblast
CRTAP	cartilage associated protein	Cluster0050	Fibroblast
CTSK	cathepsin K	Cluster0050	Fibroblast
DFNA5	DFNA5, deafness associated tumor suppressor	Cluster0050	Fibroblast
DPP4	dipeptidyl peptidase 4	Cluster0050	Fibroblast
EPB41L3	erythrocyte membrane protein band 4.1 like 3	Cluster0050	Fibroblast
HSD17B14	hydroxysteroid (17-beta) dehydrogenase 14	Cluster0050	Fibroblast
MMP14	matrix metallopeptidase 14	Cluster0050	Fibroblast
MMP2	matrix metallopeptidase 2	Cluster0050	Fibroblast
MXRA8	matrix-remodelling associated 8	Cluster0050	Fibroblast
PDCD1LG2	programmed cell death 1 ligand 2	Cluster0050	Fibroblast
PDGFRB	platelet derived growth factor receptor beta	Cluster0050	Fibroblast
PMP22	peripheral myelin protein 22	Cluster0050	Fibroblast
SCARF2	scavenger receptor class F member 2	Cluster0050	Fibroblast
SDK1	sidekick cell adhesion molecule 1	Cluster0050	Fibroblast
TIMP2	TIMP metallopeptidase inhibitor 2	Cluster0050	Fibroblast
ABHD14A	abhydrolase domain containing 14A	Cluster0054	Fibroblast
CERCAM	cerebral endothelial cell adhesion molecule	Cluster0054	Fibroblast
EFEMP2	EGF containing fibulin-like extracellular matrix protein 2	Cluster0054	Fibroblast
FAM198A	family with sequence similarity 198 member A	Cluster0054	Fibroblast
FEZ1	fasciculation and elongation protein zeta 1	Cluster0054	Fibroblast
FKBP10	FK506 binding protein 10	Cluster0054	Fibroblast
LGALS1	lectin, galactoside binding soluble 1	Cluster0054	Fibroblast
LTBP3	latent transforming growth factor beta binding protein 3	Cluster0054	Fibroblast
MAGEH1	MAGE family member H1	Cluster0054	Fibroblast
OAF	out at first homolog	Cluster0054	Fibroblast
P3H1	prolyl 3-hydroxylase 1	Cluster0054	Fibroblast
P3H3	prolyl 3-hydroxylase 3	Cluster0054	Fibroblast
PDIA5	protein disulfide isomerase family A member 5	Cluster0054	Fibroblast
RASSF2	Ras association domain family member 2	Cluster0054	Fibroblast
RCN3	reticulocalbin 3	Cluster0054	Fibroblast
SOD3	superoxide dismutase 3, extracellular	Cluster0054	Fibroblast
TPST1	tyrosylprotein sulfotransferase 1	Cluster0054	Fibroblast
ANK2	ankyrin 2, neuronal	Cluster0055	Fibroblast
ANXA5	annexin A5	Cluster0055	Fibroblast
BIN1	bridging integrator 1	Cluster0055	Fibroblast
CD99	CD99 molecule	Cluster0055	Fibroblast
CHST14	carbohydrate (dermatan 4) sulfotransferase 14	Cluster0055	Fibroblast
CST3	cystatin C	Cluster0055	Fibroblast
CTSZ	cathepsin Z	Cluster0055	Fibroblast
CYBA	cytochrome b-245 alpha chain	Cluster0055	Fibroblast
EMP3	epithelial membrane protein 3	Cluster0055	Fibroblast
ISLR	immunoglobulin superfamily containing leucine-rich repeat	Cluster0055	Fibroblast
LGMN	legumain	Cluster0055	Fibroblast
MPP1	membrane palmitoylated protein 1	Cluster0055	Fibroblast
NDN	necdin, MAGE family member	Cluster0055	Fibroblast
S100A4	S100 calcium binding protein A4	Cluster0055	Fibroblast
S100A6	S100 calcium binding protein A6	Cluster0055	Fibroblast
TNXB	tenascin XB	Cluster0055	Fibroblast
TRPV2	transient receptor potential cation channel subfamily V member 2	Cluster0055	Fibroblast
ADGRA2	adhesion G protein-coupled receptor A2	Cluster0084	Fibroblast
C1QTNF2	C1q and tumor necrosis factor related protein 2	Cluster0084	Fibroblast
COPZ2	coatomer protein complex subunit zeta 2	Cluster0084	Fibroblast
GALNT16	polypeptide N-acetylgalactosaminyltransferase 16	Cluster0084	Fibroblast
IGDCC4	immunoglobulin superfamily, DCC subclass, member 4	Cluster0084	Fibroblast
LIPC	lipase C, hepatic type	Cluster0084	Fibroblast
LRFN5	leucine rich repeat and fibronectin type III domain containing 5	Cluster0084	Fibroblast
NAP1L3	nucleosome assembly protein 1 like 3	Cluster0084	Fibroblast
OLFML1	olfactomedin like 1	Cluster0084	Fibroblast
PIEZO2	piezo type mechanosensitive ion channel component 2	Cluster0084	Fibroblast
PLAC9	placenta specific 9	Cluster0084	Fibroblast
PRRG3	proline rich Gla (G-carboxyglutamic acid) 3 (transmembrane)	Cluster0084	Fibroblast
CD276	CD276 molecule	Cluster0123	Fibroblast
GLIPR2	GLI pathogenesis related 2	Cluster0123	Fibroblast
HTRA1	HtrA serine peptidase 1	Cluster0123	Fibroblast
LGALS9	lectin, galactoside binding soluble 9	Cluster0123	Fibroblast
P2RX4	purinergic receptor P2X 4	Cluster0123	Fibroblast
RAB42	RAB42, member RAS oncogene family	Cluster0123	Fibroblast
RENBP	renin binding protein	Cluster0123	Fibroblast
SLC29A1	solute carrier family 29 member 1 (Augustine blood group)	Cluster0123	Fibroblast
ANGPTL1	angiopoietin like 1	Cluster0127	Fibroblast
CFH	complement factor H	Cluster0127	Fibroblast
GALNT13	polypeptide N-acetylgalactosaminyltransferase 13	Cluster0127	Fibroblast
GSN	gelsolin	Cluster0127	Fibroblast
IGFBP6	insulin like growth factor binding protein 6	Cluster0127	Fibroblast
MFAP5	microfibrillar associated protein 5	Cluster0127	Fibroblast
MGP	matrix Gla protein	Cluster0127	Fibroblast
PCOLCE2	procollagen C-endopeptidase enhancer 2	Cluster0127	Fibroblast
ADGRE5	adhesion G protein-coupled receptor E5	Cluster0169	Fibroblast
AEBP1	AE binding protein 1	Cluster0169	Fibroblast
CD63	CD63 molecule	Cluster0169	Fibroblast
COTL1	coactosin like F-actin binding protein 1	Cluster0169	Fibroblast
EMILIN1	elastin microfibril interfacer 1	Cluster0169	Fibroblast
EMILIN2	elastin microfibril interfacer 2	Cluster0169	Fibroblast
PPIB	peptidylprolyl isomerase B	Cluster0169	Fibroblast
ARF4	ADP ribosylation factor 4	Cluster0199	Fibroblast
ARSB	arylsulfatase B	Cluster0199	Fibroblast
CALU	calumenin	Cluster0199	Fibroblast
SEC24D	SEC24 homolog D, COPII coat complex component	Cluster0199	Fibroblast
TGFBR1	transforming growth factor beta receptor I	Cluster0199	Fibroblast
VCAN	versican	Cluster0199	Fibroblast
CAMKK2	calcium/calmodulin-dependent protein kinase kinase 2	Cluster0209	Fibroblast
CBX6	chromobox 6	Cluster0209	Fibroblast
CD99L2	CD99 molecule like 2	Cluster0209	Fibroblast
FAM109B	family with sequence similarity 109 member B	Cluster0209	Fibroblast
IQSEC1	IQ motif and Sec7 domain 1	Cluster0209	Fibroblast
SLC1A7	solute carrier family 1 member 7	Cluster0209	Fibroblast
ALDH1L2	aldehyde dehydrogenase 1 family member L2	Cluster0248	Fibroblast
CTSO	cathepsin O	Cluster0248	Fibroblast
FKBP7	FK506 binding protein 7	Cluster0248	Fibroblast
GPX8	glutathione peroxidase 8 (putative)	Cluster0248	Fibroblast
KDELC1	KDEL motif containing 1	Cluster0248	Fibroblast
APLNR	apelin receptor	Cluster0292	Fibroblast
COL8A2	collagen type VIII alpha 2	Cluster0292	Fibroblast
MAGED1	MAGE family member D1	Cluster0292	Fibroblast
MRC2	mannose receptor C type 2	Cluster0292	Fibroblast
SCN4B	sodium voltage-gated channel beta subunit 4	Cluster0292	Fibroblast
ADAMTS12	ADAM metallopeptidase with thrombospondin type 1 motif 12	Cluster0294	Fibroblast
ITGA11	integrin subunit alpha 11	Cluster0294	Fibroblast
LOXL1	lysyl oxidase like 1	Cluster0294	Fibroblast
TMEM119	transmembrane protein 119	Cluster0294	Fibroblast
FN1	fibronectin 1	Cluster0883	Fibroblast
LTBP1	latent transforming growth factor beta binding protein 1	Cluster0883	Fibroblast
ABLIM3	actin binding LIM protein family member 3	Cluster0004	Endothelium
ADCY9	adenylate cyclase 9	Cluster0004	Endothelium
ADGRF5	adhesion G protein-coupled receptor F5	Cluster0004	Endothelium
ADGRL4	adhesion G protein-coupled receptor L4	Cluster0004	Endothelium
ANO2	anoctamin 2	Cluster0004	Endothelium
ARAP3	ArfGAP with RhoGAP domain, ankyrin repeat and PH domain 3	Cluster0004	Endothelium
ARHGAP21	Rho GTPase activating protein 21	Cluster0004	Endothelium
ARHGEF15	Rho guanine nucleotide exchange factor 15	Cluster0004	Endothelium
ARHGEF17	Rho guanine nucleotide exchange factor 17	Cluster0004	Endothelium
ARHGEF2	Rho/Rac guanine nucleotide exchange factor 2	Cluster0004	Endothelium
ARHGEF6	Rac/Cdc42 guanine nucleotide exchange factor 6	Cluster0004	Endothelium
AVPR2	arginine vasopressin receptor 2	Cluster0004	Endothelium
BCL6B	B-cell CLL/lymphoma 6B	Cluster0004	Endothelium
BEND5	BEN domain containing 5	Cluster0004	Endothelium
BEND7	BEN domain containing 7	Cluster0004	Endothelium
BHMT2	betaine--homocysteine S-methyltransferase 2	Cluster0004	Endothelium
BMX	BMX non-receptor tyrosine kinase	Cluster0004	Endothelium
C10orf128	chromosome 10 open reading frame 128	Cluster0004	Endothelium
C11orf95	chromosome 11 open reading frame 95	Cluster0004	Endothelium
C16orf45	chromosome 16 open reading frame 45	Cluster0004	Endothelium
CACNA1C	calcium voltage-gated channel subunit alpha1 C	Cluster0004	Endothelium
CAPN2	calpain 2	Cluster0004	Endothelium
CCDC68	coiled-coil domain containing 68	Cluster0004	Endothelium
CCM2L	CCM2 like scaffolding protein	Cluster0004	Endothelium
CD93	CD93 molecule	Cluster0004	Endothelium
CDC14B	cell division cycle 14B	Cluster0004	Endothelium
CDC42BPA	CDC42 binding protein kinase alpha	Cluster0004	Endothelium
CDH5	cadherin 5	Cluster0004	Endothelium
CLDN5	claudin 5	Cluster0004	Endothelium
CLEC14A	C-type lectin domain family 14 member A	Cluster0004	Endothelium
CPLX1	complexin 1	Cluster0004	Endothelium
CREB3L2	cAMP responsive element binding protein 3-like 2	Cluster0004	Endothelium
CSGALNACT1	chondroitin sulfate N-acetylgalactosaminyltransferase 1	Cluster0004	Endothelium
CXorf36	chromosome X open reading frame 36	Cluster0004	Endothelium
DAPK1	death associated protein kinase 1	Cluster0004	Endothelium
DCHS1	dachsous cadherin-related 1	Cluster0004	Endothelium
DDR2	discoidin domain receptor tyrosine kinase 2	Cluster0004	Endothelium
DENND5B	DENN domain containing 5B	Cluster0004	Endothelium
DIP2C	disco interacting protein 2 homolog C	Cluster0004	Endothelium
DMXL2	Dmx like 2	Cluster0004	Endothelium
DNAJC18	DnaJ heat shock protein family (Hsp40) member C18	Cluster0004	Endothelium
DOCK4	dedicator of cytokinesis 4	Cluster0004	Endothelium
DSEL	dermatan sulfate epimerase-like	Cluster0004	Endothelium
EBF1	early B-cell factor 1	Cluster0004	Endothelium
EBF2	early B-cell factor 2	Cluster0004	Endothelium
EBF3	early B-cell factor 3	Cluster0004	Endothelium
ECSCR	endothelial cell surface expressed chemotaxis and apoptosis regulator	Cluster0004	Endothelium
EGFL7	EGF like domain multiple 7	Cluster0004	Endothelium
EID2B	EP300 interacting inhibitor of differentiation 2B	Cluster0004	Endothelium
EPOR	erythropoietin receptor	Cluster0004	Endothelium
ERG	v-ets avian erythroblastosis virus E26 oncogene homolog	Cluster0004	Endothelium
ESAM	endothelial cell adhesion molecule	Cluster0004	Endothelium
F8	coagulation factor VIII	Cluster0004	Endothelium
FAM114A1	family with sequence similarity 114 member A1	Cluster0004	Endothelium
FAM162B	family with sequence similarity 162 member B	Cluster0004	Endothelium
FAM228B	family with sequence similarity 228 member B	Cluster0004	Endothelium
FAM92A1	family with sequence similarity 92 member A1	Cluster0004	Endothelium
FAT4	FAT atypical cadherin 4	Cluster0004	Endothelium
FBXL7	F-box and leucine-rich repeat protein 7	Cluster0004	Endothelium
FLI1	Fli-1 proto-oncogene, ETS transcription factor	Cluster0004	Endothelium
GATA2-AS1	GATA2 antisense RNA 1	Cluster0004	Endothelium
GDPD5	glycerophosphodiester phosphodiesterase domain containing 5	Cluster0004	Endothelium
GIMAP1	GTPase, IMAP family member 1	Cluster0004	Endothelium
GIMAP4	GTPase, IMAP family member 4	Cluster0004	Endothelium
GIMAP6	GTPase, IMAP family member 6	Cluster0004	Endothelium
GIMAP7	GTPase, IMAP family member 7	Cluster0004	Endothelium
GIMAP8	GTPase, IMAP family member 8	Cluster0004	Endothelium
GJC1	gap junction protein gamma 1	Cluster0004	Endothelium
GOLM1	golgi membrane protein 1	Cluster0004	Endothelium
GPRC5B	G protein-coupled receptor class C group 5 member B	Cluster0004	Endothelium
HAGLR	HOXD antisense growth-associated long non-coding RNA	Cluster0004	Endothelium
HEG1	heart development protein with EGF like domains 1	Cluster0004	Endothelium
HHEX	hematopoietically expressed homeobox	Cluster0004	Endothelium
HVCN1	hydrogen voltage gated channel 1	Cluster0004	Endothelium
ICAM2	intercellular adhesion molecule 2	Cluster0004	Endothelium
ITGA9	integrin subunit alpha 9	Cluster0004	Endothelium
JAM3	junctional adhesion molecule 3	Cluster0004	Endothelium
KANK2	KN motif and ankyrin repeat domains 2	Cluster0004	Endothelium
KANK3	KN motif and ankyrin repeat domains 3	Cluster0004	Endothelium
KDR	kinase insert domain receptor	Cluster0004	Endothelium
LBH	limb bud and heart development	Cluster0004	Endothelium
LGI4	leucine-rich repeat LGI family member 4	Cluster0004	Endothelium
LHX6	LIM homeobox 6	Cluster0004	Endothelium
LIMS2	LIM zinc finger domain containing 2	Cluster0004	Endothelium
LMO2	LIM domain only 2	Cluster0004	Endothelium
LPIN2	lipin 2	Cluster0004	Endothelium
LRCH2	leucine-rich repeats and calponin homology (CH) domain containing 2	Cluster0004	Endothelium
LYL1	lymphoblastic leukemia associated hematopoiesis regulator 1	Cluster0004	Endothelium
MAPK12	mitogen-activated protein kinase 12	Cluster0004	Endothelium
MECOM	MDS1 and EVI1 complex locus	Cluster0004	Endothelium
MMRN2	multimerin 2	Cluster0004	Endothelium
MPDZ	multiple PDZ domain crumbs cell polarity complex component	Cluster0004	Endothelium
NOL4L	nucleolar protein 4-like	Cluster0004	Endothelium
NOTCH4	notch 4	Cluster0004	Endothelium
NOVA2	neuro-oncological ventral antigen 2	Cluster0004	Endothelium
NRN1	neuritin 1	Cluster0004	Endothelium
NXPE3	neurexophilin and PC-esterase domain family member 3	Cluster0004	Endothelium
PBX1	pre-B-cell leukemia homeobox 1	Cluster0004	Endothelium
PCDH18	protocadherin 18	Cluster0004	Endothelium
PCED1B	PC-esterase domain containing 1B	Cluster0004	Endothelium
PDE1A	phosphodiesterase 1A	Cluster0004	Endothelium
PEAK1	pseudopodium enriched atypical kinase 1	Cluster0004	Endothelium
PEAR1	platelet endothelial aggregation receptor 1	Cluster0004	Endothelium
PHLDB1	pleckstrin homology like domain family B member 1	Cluster0004	Endothelium
PHTF1	putative homeodomain transcription factor 1	Cluster0004	Endothelium
PKN3	protein kinase N3	Cluster0004	Endothelium
PLCL2	phospholipase C like 2	Cluster0004	Endothelium
PLSCR4	phospholipid scramblase 4	Cluster0004	Endothelium
PLVAP	plasmalemma vesicle associated protein	Cluster0004	Endothelium
PPP1R16B	protein phosphatase 1 regulatory subunit 16B	Cluster0004	Endothelium
PTPRB	protein tyrosine phosphatase, receptor type B	Cluster0004	Endothelium
RAPGEF3	Rap guanine nucleotide exchange factor 3	Cluster0004	Endothelium
RASGRF2	Ras protein specific guanine nucleotide releasing factor 2	Cluster0004	Endothelium
RASGRP2	RAS guanyl releasing protein 2	Cluster0004	Endothelium
RASIP1	Ras interacting protein 1	Cluster0004	Endothelium
RASSF8-AS1	RASSF8 atnisense RNA 1	Cluster0004	Endothelium
RGL3	ral guanine nucleotide dissociation stimulator like 3	Cluster0004	Endothelium
RNF144A	ring finger protein 144A	Cluster0004	Endothelium
ROBO4	roundabout guidance receptor 4	Cluster0004	Endothelium
RUSC2	RUN and SH3 domain containing 2	Cluster0004	Endothelium
SGCE	sarcoglycan epsilon	Cluster0004	Endothelium
SH2B3	SH2B adaptor protein 3	Cluster0004	Endothelium
SH2D3C	SH2 domain containing 3C	Cluster0004	Endothelium
SHANK3	SH3 and multiple ankyrin repeat domains 3	Cluster0004	Endothelium
SHE	Src homology 2 domain containing E	Cluster0004	Endothelium
SHROOM4	shroom family member 4	Cluster0004	Endothelium
SLC41A2	solute carrier family 41 member 2	Cluster0004	Endothelium
SLFN5	schlafen family member 5	Cluster0004	Endothelium
SMARCA1	SWI/SNF related, matrix associated, actin dependent regulator of chromatin, subfamily a, member 1	Cluster0004	Endothelium
SPTBN1	spectrin beta, non-erythrocytic 1	Cluster0004	Endothelium
ST3GAL3	ST3 beta-galactoside alpha-2,3-sialyltransferase 3	Cluster0004	Endothelium
SYT11	synaptotagmin 11	Cluster0004	Endothelium
TAL1	T-cell acute lymphocytic leukemia 1	Cluster0004	Endothelium
TCF7L1	transcription factor 7 like 1	Cluster0004	Endothelium
TEK	TEK receptor tyrosine kinase	Cluster0004	Endothelium
TIE1	tyrosine kinase with immunoglobulin like and EGF like domains 1	Cluster0004	Endothelium
TMEM44	transmembrane protein 44	Cluster0004	Endothelium
TPK1	thiamin pyrophosphokinase 1	Cluster0004	Endothelium
TTC28	tetratricopeptide repeat domain 28	Cluster0004	Endothelium
USHBP1	USH1 protein network component harmonin binding protein 1	Cluster0004	Endothelium
USP35	ubiquitin specific peptidase 35	Cluster0004	Endothelium
VWF	von Willebrand factor	Cluster0004	Endothelium
WIPF1	WAS/WASL interacting protein family member 1	Cluster0004	Endothelium
ZBTB46	zinc finger and BTB domain containing 46	Cluster0004	Endothelium
ZCCHC18	zinc finger CCHC-type containing 18	Cluster0004	Endothelium
ZEB1	zinc finger E-box binding homeobox 1	Cluster0004	Endothelium
ZFPM2	zinc finger protein, FOG family member 2	Cluster0004	Endothelium
ZNF275	zinc finger protein 275	Cluster0004	Endothelium
ZNF704	zinc finger protein 704	Cluster0004	Endothelium
ZNF792	zinc finger protein 792	Cluster0004	Endothelium
A2M-AS1	A2M antisense RNA 1 (head to head)	Cluster0040	Endothelium
ADRA2A	adrenoceptor alpha 2A	Cluster0040	Endothelium
ARHGAP15	Rho GTPase activating protein 15	Cluster0040	Endothelium
CAND2	cullin-associated and neddylation-dissociated 2 (putative)	Cluster0040	Endothelium
CHN1	chimerin 1	Cluster0040	Endothelium
CLIC5	chloride intracellular channel 5	Cluster0040	Endothelium
CYYR1	cysteine/tyrosine-rich 1	Cluster0040	Endothelium
EMCN	endomucin	Cluster0040	Endothelium
EPHA3	EPH receptor A3	Cluster0040	Endothelium
FGF13	fibroblast growth factor 13	Cluster0040	Endothelium
FRMD3	FERM domain containing 3	Cluster0040	Endothelium
GNG11	G protein subunit gamma 11	Cluster0040	Endothelium
GUCY1B3	guanylate cyclase 1, soluble, beta 3	Cluster0040	Endothelium
JAM2	junctional adhesion molecule 2	Cluster0040	Endothelium
KCTD12	potassium channel tetramerization domain containing 12	Cluster0040	Endothelium
KL	klotho	Cluster0040	Endothelium
LINC01197	long intergenic non-protein coding RNA 1197	Cluster0040	Endothelium
MEF2C	myocyte enhancer factor 2C	Cluster0040	Endothelium
MEOX2	mesenchyme homeobox 2	Cluster0040	Endothelium
NR2F2	nuclear receptor subfamily 2 group F member 2	Cluster0040	Endothelium
NR2F2-AS1	NR2F2 antisense RNA 1	Cluster0040	Endothelium
PDE5A	phosphodiesterase 5A	Cluster0040	Endothelium
PTPRN2	protein tyrosine phosphatase, receptor type N2	Cluster0040	Endothelium
SMIM10	small integral membrane protein 10	Cluster0040	Endothelium
TM4SF18	transmembrane 4 L six family member 18	Cluster0040	Endothelium
TSPAN12	tetraspanin 12	Cluster0040	Endothelium
ANGPT1	angiopoietin 1	Cluster0072	Endothelium
EPS8	epidermal growth factor receptor pathway substrate 8	Cluster0072	Endothelium
KLF7	Kruppel-like factor 7 (ubiquitous)	Cluster0072	Endothelium
LIN7A	lin-7 homolog A, crumbs cell polarity complex component	Cluster0072	Endothelium
SLC35G2	solute carrier family 35 member G2	Cluster0072	Endothelium
SMAD9	SMAD family member 9	Cluster0072	Endothelium
SPARCL1	SPARC like 1	Cluster0072	Endothelium
STARD13	StAR related lipid transfer domain containing 13	Cluster0072	Endothelium
TM6SF1	transmembrane 6 superfamily member 1	Cluster0072	Endothelium
TMTC1	transmembrane and tetratricopeptide repeat containing 1	Cluster0072	Endothelium
TSPAN7	tetraspanin 7	Cluster0072	Endothelium
USP13	ubiquitin specific peptidase 13 (isopeptidase T-3)	Cluster0072	Endothelium
ZNF22	zinc finger protein 22	Cluster0072	Endothelium
ACTA2	actin, alpha 2, smooth muscle, aorta	Cluster0008	Smooth muscle
ACTA2-AS1	ACTA2 antisense RNA 1	Cluster0008	Smooth muscle
ACTG2	actin, gamma 2, smooth muscle, enteric	Cluster0008	Smooth muscle
ADCY5	adenylate cyclase 5	Cluster0008	Smooth muscle
AKAP6	A-kinase anchoring protein 6	Cluster0008	Smooth muscle
ALDH1A2	aldehyde dehydrogenase 1 family member A2	Cluster0008	Smooth muscle
ALDH1B1	aldehyde dehydrogenase 1 family member B1	Cluster0008	Smooth muscle
ALPK3	alpha kinase 3	Cluster0008	Smooth muscle
AMIGO2	adhesion molecule with Ig-like domain 2	Cluster0008	Smooth muscle
AOC3	amine oxidase, copper containing 3	Cluster0008	Smooth muscle
AOC4P	amine oxidase, copper containing 4, pseudogene	Cluster0008	Smooth muscle
ASB2	ankyrin repeat and SOCS box containing 2	Cluster0008	Smooth muscle
BAG2	BCL2 associated athanogene 2	Cluster0008	Smooth muscle
C20orf166-AS1	C20orf166 antisense RNA 1	Cluster0008	Smooth muscle
CAP2	CAP, adenylate cyclase-associated protein, 2 (yeast)	Cluster0008	Smooth muscle
CARMN	cardiac mesoderm enhancer-associated non-coding RNA	Cluster0008	Smooth muscle
CASQ2	calsequestrin 2	Cluster0008	Smooth muscle
CDH6	cadherin 6	Cluster0008	Smooth muscle
CFL2	cofilin 2	Cluster0008	Smooth muscle
CNN1	calponin 1	Cluster0008	Smooth muscle
CPED1	cadherin like and PC-esterase domain containing 1	Cluster0008	Smooth muscle
CSRP1	cysteine and glycine rich protein 1	Cluster0008	Smooth muscle
DACT3	dishevelled-binding antagonist of beta-catenin 3	Cluster0008	Smooth muscle
DES	desmin	Cluster0008	Smooth muscle
DGKG	diacylglycerol kinase gamma	Cluster0008	Smooth muscle
DNAJB5	DnaJ heat shock protein family (Hsp40) member B5	Cluster0008	Smooth muscle
DTNA	dystrobrevin alpha	Cluster0008	Smooth muscle
FAM129A	family with sequence similarity 129 member A	Cluster0008	Smooth muscle
FBXL22	F-box and leucine-rich repeat protein 22	Cluster0008	Smooth muscle
FHL5	four and a half LIM domains 5	Cluster0008	Smooth muscle
FILIP1	filamin A interacting protein 1	Cluster0008	Smooth muscle
FLNA	filamin A	Cluster0008	Smooth muscle
FLNC	filamin C	Cluster0008	Smooth muscle
FOXL1	forkhead box L1	Cluster0008	Smooth muscle
GIPC3	GIPC PDZ domain containing family member 3	Cluster0008	Smooth muscle
GUCY1A3	guanylate cyclase 1, soluble, alpha 3	Cluster0008	Smooth muscle
HACD1	3-hydroxyacyl-CoA dehydratase 1	Cluster0008	Smooth muscle
HEY2	hes related family bHLH transcription factor with YRPW motif 2	Cluster0008	Smooth muscle
HSD17B6	hydroxysteroid (17-beta) dehydrogenase 6	Cluster0008	Smooth muscle
ITGA7	integrin subunit alpha 7	Cluster0008	Smooth muscle
ITGA8	integrin subunit alpha 8	Cluster0008	Smooth muscle
ITIH3	inter-alpha-trypsin inhibitor heavy chain 3	Cluster0008	Smooth muscle
JPH2	junctophilin 2	Cluster0008	Smooth muscle
KCNAB1	potassium voltage-gated channel subfamily A member regulatory beta subunit 1	Cluster0008	Smooth muscle
KCNH2	potassium voltage-gated channel subfamily H member 2	Cluster0008	Smooth muscle
KCNMA1	potassium calcium-activated channel subfamily M alpha 1	Cluster0008	Smooth muscle
KCNMB1	potassium calcium-activated channel subfamily M regulatory beta subunit 1	Cluster0008	Smooth muscle
KLHL23	kelch like family member 23	Cluster0008	Smooth muscle
LINC00924	long intergenic non-protein coding RNA 924	Cluster0008	Smooth muscle
LMOD1	leiomodin 1	Cluster0008	Smooth muscle
MBNL1-AS1	MBNL1 antisense RNA 1	Cluster0008	Smooth muscle
MCAM	melanoma cell adhesion molecule	Cluster0008	Smooth muscle
MRVI1	murine retrovirus integration site 1 homolog	Cluster0008	Smooth muscle
MSRB3	methionine sulfoxide reductase B3	Cluster0008	Smooth muscle
MYH10	myosin, heavy chain 10, non-muscle	Cluster0008	Smooth muscle
MYH11	myosin, heavy chain 11, smooth muscle	Cluster0008	Smooth muscle
MYL9	myosin light chain 9	Cluster0008	Smooth muscle
MYLK	myosin light chain kinase	Cluster0008	Smooth muscle
MYOCD	myocardin	Cluster0008	Smooth muscle
MYRIP	myosin VIIA and Rab interacting protein	Cluster0008	Smooth muscle
NPNT	nephronectin	Cluster0008	Smooth muscle
NTRK3	neurotrophic receptor tyrosine kinase 3	Cluster0008	Smooth muscle
NXPH3	neurexophilin 3	Cluster0008	Smooth muscle
P2RX1	purinergic receptor P2X 1	Cluster0008	Smooth muscle
PCP4	Purkinje cell protein 4	Cluster0008	Smooth muscle
PDE3A	phosphodiesterase 3A	Cluster0008	Smooth muscle
PDLIM3	PDZ and LIM domain 3	Cluster0008	Smooth muscle
PDLIM7	PDZ and LIM domain 7	Cluster0008	Smooth muscle
PGM5	phosphoglucomutase 5	Cluster0008	Smooth muscle
PLN	phospholamban	Cluster0008	Smooth muscle
PPP1R14A	protein phosphatase 1 regulatory inhibitor subunit 14A	Cluster0008	Smooth muscle
PRKG1	protein kinase, cGMP-dependent, type I	Cluster0008	Smooth muscle
PRUNE2	prune homolog 2 (Drosophila)	Cluster0008	Smooth muscle
RAB9B	RAB9B, member RAS oncogene family	Cluster0008	Smooth muscle
RASL12	RAS like family 12	Cluster0008	Smooth muscle
RBM24	RNA binding motif protein 24	Cluster0008	Smooth muscle
RBPMS2	RNA binding protein with multiple splicing 2	Cluster0008	Smooth muscle
RCAN2	regulator of calcineurin 2	Cluster0008	Smooth muscle
REEP1	receptor accessory protein 1	Cluster0008	Smooth muscle
RERG	RAS like estrogen regulated growth inhibitor	Cluster0008	Smooth muscle
RYR2	ryanodine receptor 2	Cluster0008	Smooth muscle
SBSPON	somatomedin B and thrombospondin type 1 domain containing	Cluster0008	Smooth muscle
SCUBE3	signal peptide, CUB domain and EGF like domain containing 3	Cluster0008	Smooth muscle
SORBS2	sorbin and SH3 domain containing 2	Cluster0008	Smooth muscle
SPEG	SPEG complex locus	Cluster0008	Smooth muscle
SYNM	synemin	Cluster0008	Smooth muscle
SYNPO2	synaptopodin 2	Cluster0008	Smooth muscle
TAGLN	transgelin	Cluster0008	Smooth muscle
TBXA2R	thromboxane A2 receptor	Cluster0008	Smooth muscle
TMEM35	transmembrane protein 35	Cluster0008	Smooth muscle
TMOD1	tropomodulin 1	Cluster0008	Smooth muscle
TPM1	tropomyosin 1 (alpha)	Cluster0008	Smooth muscle
TPM2	tropomyosin 2 (beta)	Cluster0008	Smooth muscle
TSPAN2	tetraspanin 2	Cluster0008	Smooth muscle
TTLL7	tubulin tyrosine ligase like 7	Cluster0008	Smooth muscle
WBSCR17	Williams-Beuren syndrome chromosome region 17	Cluster0008	Smooth muscle
WFDC1	WAP four-disulfide core domain 1	Cluster0008	Smooth muscle
WIPF3	WAS/WASL interacting protein family member 3	Cluster0008	Smooth muscle
ACTA1	actin, alpha 1, skeletal muscle	Cluster0012	Skeletal muscle
ACTN2	actinin alpha 2	Cluster0012	Skeletal muscle
ACTN3	actinin alpha 3 (gene/pseudogene)	Cluster0012	Skeletal muscle
AMPD1	adenosine monophosphate deaminase 1	Cluster0012	Skeletal muscle
APOBEC2	apolipoprotein B mRNA editing enzyme catalytic subunit 2	Cluster0012	Skeletal muscle
ASB5	ankyrin repeat and SOCS box containing 5	Cluster0012	Skeletal muscle
ATP2A1	ATPase sarcoplasmic/endoplasmic reticulum Ca2+ transporting 1	Cluster0012	Skeletal muscle
ATP2A1-AS1	ATP2A1 antisense RNA 1	Cluster0012	Skeletal muscle
C10orf71	chromosome 10 open reading frame 71	Cluster0012	Skeletal muscle
CA3	carbonic anhydrase 3	Cluster0012	Skeletal muscle
CACNA1S	calcium voltage-gated channel subunit alpha1 S	Cluster0012	Skeletal muscle
CACNG1	calcium voltage-gated channel auxiliary subunit gamma 1	Cluster0012	Skeletal muscle
CASQ1	calsequestrin 1	Cluster0012	Skeletal muscle
CKM	creatine kinase, M-type	Cluster0012	Skeletal muscle
COX6A2	cytochrome c oxidase subunit 6A2	Cluster0012	Skeletal muscle
CSRP3	cysteine and glycine rich protein 3	Cluster0012	Skeletal muscle
DHRS7C	dehydrogenase/reductase (SDR family) member 7C	Cluster0012	Skeletal muscle
DUSP26	dual specificity phosphatase 26 (putative)	Cluster0012	Skeletal muscle
ENO3	enolase 3 (beta, muscle)	Cluster0012	Skeletal muscle
FBP2	fructose-bisphosphatase 2	Cluster0012	Skeletal muscle
HFE2	hemochromatosis type 2 (juvenile)	Cluster0012	Skeletal muscle
IDI2	isopentenyl-diphosphate delta isomerase 2	Cluster0012	Skeletal muscle
JSRP1	junctional sarcoplasmic reticulum protein 1	Cluster0012	Skeletal muscle
KLHL40	kelch like family member 40	Cluster0012	Skeletal muscle
KLHL41	kelch like family member 41	Cluster0012	Skeletal muscle
LMOD2	leiomodin 2	Cluster0012	Skeletal muscle
LMOD3	leiomodin 3	Cluster0012	Skeletal muscle
MB	myoglobin	Cluster0012	Skeletal muscle
MIR1-1HG	MIR1-1 host gene	Cluster0012	Skeletal muscle
MYBPC1	myosin binding protein C, slow type	Cluster0012	Skeletal muscle
MYBPC2	myosin binding protein C, fast type	Cluster0012	Skeletal muscle
MYH1	myosin, heavy chain 1, skeletal muscle, adult	Cluster0012	Skeletal muscle
MYH2	myosin, heavy chain 2, skeletal muscle, adult	Cluster0012	Skeletal muscle
MYH7	myosin, heavy chain 7, cardiac muscle, beta	Cluster0012	Skeletal muscle
MYL1	myosin light chain 1	Cluster0012	Skeletal muscle
MYL2	myosin light chain 2	Cluster0012	Skeletal muscle
MYL3	myosin light chain 3	Cluster0012	Skeletal muscle
MYLK2	myosin light chain kinase 2	Cluster0012	Skeletal muscle
MYLPF	myosin light chain, phosphorylatable, fast skeletal muscle	Cluster0012	Skeletal muscle
MYOT	myotilin	Cluster0012	Skeletal muscle
MYOZ1	myozenin 1	Cluster0012	Skeletal muscle
MYOZ2	myozenin 2	Cluster0012	Skeletal muscle
NEB	nebulin	Cluster0012	Skeletal muscle
NMRK2	nicotinamide riboside kinase 2	Cluster0012	Skeletal muscle
NRAP	nebulin related anchoring protein	Cluster0012	Skeletal muscle
PPP1R3A	protein phosphatase 1 regulatory subunit 3A	Cluster0012	Skeletal muscle
PYGM	phosphorylase, glycogen, muscle	Cluster0012	Skeletal muscle
RPL3L	ribosomal protein L3 like	Cluster0012	Skeletal muscle
SLN	sarcolipin	Cluster0012	Skeletal muscle
SMCO1	single-pass membrane protein with coiled-coil domains 1	Cluster0012	Skeletal muscle
SMPX	small muscle protein, X-linked	Cluster0012	Skeletal muscle
SMYD1	SET and MYND domain containing 1	Cluster0012	Skeletal muscle
STAC3	SH3 and cysteine rich domain 3	Cluster0012	Skeletal muscle
SYNPO2L	synaptopodin 2 like	Cluster0012	Skeletal muscle
TCAP	titin-cap	Cluster0012	Skeletal muscle
TMOD4	tropomodulin 4	Cluster0012	Skeletal muscle
TNNC2	troponin C2, fast skeletal type	Cluster0012	Skeletal muscle
TNNI1	troponin I1, slow skeletal type	Cluster0012	Skeletal muscle
TRDN	triadin	Cluster0012	Skeletal muscle
TRIM54	tripartite motif containing 54	Cluster0012	Skeletal muscle
TTN	titin	Cluster0012	Skeletal muscle
TTN-AS1	TTN antisense RNA 1	Cluster0012	Skeletal muscle
UNC45B	unc-45 myosin chaperone B	Cluster0012	Skeletal muscle
XIRP2	xin actin binding repeat containing 2	Cluster0012	Skeletal muscle
ABCD2	ATP binding cassette subfamily D member 2	Cluster0024	Adipocyte
ACVR1C	activin A receptor type 1C	Cluster0024	Adipocyte
ADIPOQ	adiponectin, C1Q and collagen domain containing	Cluster0024	Adipocyte
AGPAT2	1-acylglycerol-3-phosphate O-acyltransferase 2	Cluster0024	Adipocyte
AIFM2	apoptosis inducing factor, mitochondria associated 2	Cluster0024	Adipocyte
ALDH1L1-AS2	ALDH1L1 antisense RNA 2	Cluster0024	Adipocyte
C14orf180	chromosome 14 open reading frame 180	Cluster0024	Adipocyte
CDO1	cysteine dioxygenase type 1	Cluster0024	Adipocyte
CIDEC	cell death inducing DFFA like effector c	Cluster0024	Adipocyte
FZD4	frizzled class receptor 4	Cluster0024	Adipocyte
GPAM	glycerol-3-phosphate acyltransferase, mitochondrial	Cluster0024	Adipocyte
GPBAR1	G protein-coupled bile acid receptor 1	Cluster0024	Adipocyte
GPD1	glycerol-3-phosphate dehydrogenase 1	Cluster0024	Adipocyte
GYG2	glycogenin 2	Cluster0024	Adipocyte
GYS2	glycogen synthase 2	Cluster0024	Adipocyte
HEPACAM	hepatic and glial cell adhesion molecule	Cluster0024	Adipocyte
HRASLS5	HRAS like suppressor family member 5	Cluster0024	Adipocyte
HSPB6	heat shock protein family B (small) member 6	Cluster0024	Adipocyte
KLB	klotho beta	Cluster0024	Adipocyte
LGALS12	lectin, galactoside binding soluble 12	Cluster0024	Adipocyte
LIPE	lipase E, hormone sensitive type	Cluster0024	Adipocyte
LPL	lipoprotein lipase	Cluster0024	Adipocyte
MARC1	mitochondrial amidoxime reducing component 1	Cluster0024	Adipocyte
MRAP	melanocortin 2 receptor accessory protein	Cluster0024	Adipocyte
NAT8L	N-acetyltransferase 8 like	Cluster0024	Adipocyte
PCK1	phosphoenolpyruvate carboxykinase 1	Cluster0024	Adipocyte
PDE3B	phosphodiesterase 3B	Cluster0024	Adipocyte
PFKFB1	6-phosphofructo-2-kinase/fructose-2,6-biphosphatase 1	Cluster0024	Adipocyte
PLA2G16	phospholipase A2 group XVI	Cluster0024	Adipocyte
PLIN1	perilipin 1	Cluster0024	Adipocyte
PLIN4	perilipin 4	Cluster0024	Adipocyte
PNPLA2	patatin like phospholipase domain containing 2	Cluster0024	Adipocyte
PPP1R1A	protein phosphatase 1 regulatory inhibitor subunit 1A	Cluster0024	Adipocyte
PRKAR2B	protein kinase cAMP-dependent type II regulatory subunit beta	Cluster0024	Adipocyte
RBP4	retinol binding protein 4	Cluster0024	Adipocyte
SCD	stearoyl-CoA desaturase (delta-9-desaturase)	Cluster0024	Adipocyte
SLC19A3	solute carrier family 19 member 3	Cluster0024	Adipocyte
SLC7A10	solute carrier family 7 member 10	Cluster0024	Adipocyte
TIMP4	TIMP metallopeptidase inhibitor 4	Cluster0024	Adipocyte
TUSC5	tumor suppressor candidate 5	Cluster0024	Adipocyte
ALOX5AP	arachidonate 5-lipoxygenase activating protein	Cluster0023	Macrophage / DC
BCAT1	branched chain amino acid transaminase 1	Cluster0023	Macrophage / DC
C1QA	complement component 1, q subcomponent, A chain	Cluster0023	Macrophage / DC
C1QB	complement component 1, q subcomponent, B chain	Cluster0023	Macrophage / DC
C1QC	complement component 1, q subcomponent, C chain	Cluster0023	Macrophage / DC
C3AR1	complement component 3a receptor 1	Cluster0023	Macrophage / DC
CD163	CD163 molecule	Cluster0023	Macrophage / DC
CD300C	CD300c molecule	Cluster0023	Macrophage / DC
CD53	CD53 molecule	Cluster0023	Macrophage / DC
CYBB	cytochrome b-245, beta polypeptide	Cluster0023	Macrophage / DC
FCER1G	Fc fragment of IgE receptor Ig	Cluster0023	Macrophage / DC
FCGR2A	Fc fragment of IgG receptor IIa	Cluster0023	Macrophage / DC
FOLR2	folate receptor 2 (fetal)	Cluster0023	Macrophage / DC
GPR34	G protein-coupled receptor 34	Cluster0023	Macrophage / DC
HAVCR2	hepatitis A virus cellular receptor 2	Cluster0023	Macrophage / DC
HK3	hexokinase 3	Cluster0023	Macrophage / DC
ITGB2	integrin subunit beta 2	Cluster0023	Macrophage / DC
LAIR1	leukocyte associated immunoglobulin like receptor 1	Cluster0023	Macrophage / DC
LAPTM5	lysosomal protein transmembrane 5	Cluster0023	Macrophage / DC
LILRA2	leukocyte immunoglobulin like receptor A2	Cluster0023	Macrophage / DC
LILRA6	leukocyte immunoglobulin like receptor A6	Cluster0023	Macrophage / DC
LILRB4	leukocyte immunoglobulin like receptor B4	Cluster0023	Macrophage / DC
LILRB5	leukocyte immunoglobulin like receptor B5	Cluster0023	Macrophage / DC
LRRC25	leucine rich repeat containing 25	Cluster0023	Macrophage / DC
MARCO	macrophage receptor with collagenous structure	Cluster0023	Macrophage / DC
MS4A14	membrane spanning 4-domains A14	Cluster0023	Macrophage / DC
MS4A4A	membrane spanning 4-domains A4A	Cluster0023	Macrophage / DC
MS4A7	membrane spanning 4-domains A7	Cluster0023	Macrophage / DC
MSR1	macrophage scavenger receptor 1	Cluster0023	Macrophage / DC
MYO7A	myosin VIIA	Cluster0023	Macrophage / DC
RNASE1	ribonuclease A family member 1, pancreatic	Cluster0023	Macrophage / DC
SIGLEC1	sialic acid binding Ig like lectin 1	Cluster0023	Macrophage / DC
SIGLEC7	sialic acid binding Ig like lectin 7	Cluster0023	Macrophage / DC
SIGLEC9	sialic acid binding Ig like lectin 9	Cluster0023	Macrophage / DC
SIRPB2	signal regulatory protein beta 2	Cluster0023	Macrophage / DC
SLCO2B1	solute carrier organic anion transporter family member 2B1	Cluster0023	Macrophage / DC
STAB1	stabilin 1	Cluster0023	Macrophage / DC
TBXAS1	thromboxane A synthase 1	Cluster0023	Macrophage / DC
THEMIS2	thymocyte selection associated family member 2	Cluster0023	Macrophage / DC
TLR8	toll like receptor 8	Cluster0023	Macrophage / DC
TMEM150B	transmembrane protein 150B	Cluster0023	Macrophage / DC
TMIGD3	transmembrane and immunoglobulin domain containing 3	Cluster0023	Macrophage / DC
VSIG4	V-set and immunoglobulin domain containing 4	Cluster0023	Macrophage / DC
AOAH	acyloxyacyl hydrolase	Cluster0030	Macrophage / DC
ARRB2	arrestin beta 2	Cluster0030	Macrophage / DC
BIN2	bridging integrator 2	Cluster0030	Macrophage / DC
CD33	CD33 molecule	Cluster0030	Macrophage / DC
CD37	CD37 molecule	Cluster0030	Macrophage / DC
CD84	CD84 molecule	Cluster0030	Macrophage / DC
CYTH4	cytohesin 4	Cluster0030	Macrophage / DC
DOCK2	dedicator of cytokinesis 2	Cluster0030	Macrophage / DC
DOK2	docking protein 2	Cluster0030	Macrophage / DC
DPEP2	dipeptidase 2	Cluster0030	Macrophage / DC
FERMT3	fermitin family member 3	Cluster0030	Macrophage / DC
FMNL1	formin like 1	Cluster0030	Macrophage / DC
GPSM3	G-protein signaling modulator 3	Cluster0030	Macrophage / DC
IKZF1	IKAROS family zinc finger 1	Cluster0030	Macrophage / DC
IL10RA	interleukin 10 receptor subunit alpha	Cluster0030	Macrophage / DC
IRF8	interferon regulatory factor 8	Cluster0030	Macrophage / DC
ITGAM	integrin subunit alpha M	Cluster0030	Macrophage / DC
KCNQ1	potassium voltage-gated channel subfamily Q member 1	Cluster0030	Macrophage / DC
KLHL6	kelch like family member 6	Cluster0030	Macrophage / DC
LCP2	lymphocyte cytosolic protein 2	Cluster0030	Macrophage / DC
LILRB2	leukocyte immunoglobulin like receptor B2	Cluster0030	Macrophage / DC
MYO1F	myosin IF	Cluster0030	Macrophage / DC
NCF4	neutrophil cytosolic factor 4	Cluster0030	Macrophage / DC
NFAM1	NFAT activating protein with ITAM motif 1	Cluster0030	Macrophage / DC
NRROS	negative regulator of reactive oxygen species	Cluster0030	Macrophage / DC
PARVG	parvin gamma	Cluster0030	Macrophage / DC
PLEK	pleckstrin	Cluster0030	Macrophage / DC
RAC2	ras-related C3 botulinum toxin substrate 2 (rho family, small GTP binding protein Rac2)	Cluster0030	Macrophage / DC
RASGRP4	RAS guanyl releasing protein 4	Cluster0030	Macrophage / DC
TFEC	transcription factor EC	Cluster0030	Macrophage / DC
VAV1	vav guanine nucleotide exchange factor 1	Cluster0030	Macrophage / DC
VENTX	VENT homeobox	Cluster0030	Macrophage / DC
WAS	Wiskott-Aldrich syndrome	Cluster0030	Macrophage / DC
CCR1	C-C motif chemokine receptor 1	Cluster0168	Macrophage / DC
CD14	CD14 molecule	Cluster0168	Macrophage / DC
CD163L1	CD163 molecule like 1	Cluster0168	Macrophage / DC
CD209	CD209 molecule	Cluster0168	Macrophage / DC
CLEC4G	C-type lectin domain family 4 member G	Cluster0168	Macrophage / DC
F13A1	coagulation factor XIII A chain	Cluster0168	Macrophage / DC
STEAP1	six transmembrane epithelial antigen of the prostate 1	Cluster0168	Macrophage / DC
CFP	complement factor properdin	Cluster0174	Macrophage / DC
CTSS	cathepsin S	Cluster0174	Macrophage / DC
FCGR2B	Fc fragment of IgG receptor IIb	Cluster0174	Macrophage / DC
HCST	hematopoietic cell signal transducer	Cluster0174	Macrophage / DC
MS4A6A	membrane spanning 4-domains A6A	Cluster0174	Macrophage / DC
TYROBP	TYRO protein tyrosine kinase binding protein	Cluster0174	Macrophage / DC
AIF1	allograft inflammatory factor 1	Cluster0281	Macrophage / DC
CORO1A	coronin 1A	Cluster0281	Macrophage / DC
CSF1R	colony stimulating factor 1 receptor	Cluster0281	Macrophage / DC
HCK	HCK proto-oncogene, Src family tyrosine kinase	Cluster0281	Macrophage / DC
SPI1	Spi-1 proto-oncogene	Cluster0281	Macrophage / DC
ACAP1	ArfGAP with coiled-coil, ankyrin repeat and PH domains 1	Cluster0049	T cell
CARD11	caspase recruitment domain family member 11	Cluster0049	T cell
CD2	CD2 molecule	Cluster0049	T cell
CD3D	CD3d molecule	Cluster0049	T cell
CD3E	CD3e molecule	Cluster0049	T cell
CD3G	CD3g molecule	Cluster0049	T cell
CD40LG	CD40 ligand	Cluster0049	T cell
CD48	CD48 molecule	Cluster0049	T cell
CD8A	CD8a molecule	Cluster0049	T cell
CD96	CD96 molecule	Cluster0049	T cell
GPR174	G protein-coupled receptor 174	Cluster0049	T cell
IL12RB1	interleukin 12 receptor subunit beta 1	Cluster0049	T cell
ITGAL	integrin subunit alpha L	Cluster0049	T cell
LCK	LCK proto-oncogene, Src family tyrosine kinase	Cluster0049	T cell
RLTPR	RGD motif, leucine rich repeats, tropomodulin domain and proline-rich containing	Cluster0049	T cell
SIT1	signaling threshold regulating transmembrane adaptor 1	Cluster0049	T cell
TAGAP	T-cell activation RhoGTPase activating protein	Cluster0049	T cell
THEMIS	thymocyte selection associated	Cluster0049	T cell
TMC8	transmembrane channel like 8	Cluster0049	T cell
UBASH3A	ubiquitin associated and SH3 domain containing A	Cluster0049	T cell
ZAP70	zeta chain of T cell receptor associated protein kinase 70kDa	Cluster0049	T cell
CD247	CD247 molecule	Cluster0069	T cell
CD28	CD28 molecule	Cluster0069	T cell
CTLA4	cytotoxic T-lymphocyte associated protein 4	Cluster0069	T cell
FYB	FYN binding protein	Cluster0069	T cell
GPRIN3	GPRIN family member 3	Cluster0069	T cell
ICOS	inducible T-cell co-stimulator	Cluster0069	T cell
IL2RA	interleukin 2 receptor subunit alpha	Cluster0069	T cell
MYO1G	myosin IG	Cluster0069	T cell
PARP8	poly(ADP-ribose) polymerase family member 8	Cluster0069	T cell
PTPN22	protein tyrosine phosphatase, non-receptor type 22	Cluster0069	T cell
PTPRC	protein tyrosine phosphatase, receptor type C	Cluster0069	T cell
SH2D1A	SH2 domain containing 1A	Cluster0069	T cell
TIGIT	T-cell immunoreceptor with Ig and ITIM domains	Cluster0069	T cell
TRAT1	T cell receptor associated transmembrane adaptor 1	Cluster0069	T cell
CCR4	C-C motif chemokine receptor 4	Cluster0135	T cell
CXCR4	C-X-C motif chemokine receptor 4	Cluster0135	T cell
GPR171	G protein-coupled receptor 171	Cluster0135	T cell
IL7R	interleukin 7 receptor	Cluster0135	T cell
SCML4	sex comb on midleg-like 4 (Drosophila)	Cluster0135	T cell
SLAMF6	SLAM family member 6	Cluster0135	T cell
SPOCK2	sparc/osteonectin, cwcv and kazal-like domains proteoglycan (testican) 2	Cluster0135	T cell
TNFSF8	tumor necrosis factor superfamily member 8	Cluster0135	T cell
EOMES	eomesodermin	Cluster0612	T cell
GZMA	granzyme A	Cluster0612	T cell
GZMK	granzyme K	Cluster0612	T cell
BTK	Bruton tyrosine kinase	Cluster0059	FcεR signalling
CDK15	cyclin-dependent kinase 15	Cluster0059	FcεR signalling
CPA3	carboxypeptidase A3	Cluster0059	FcεR signalling
GATA2	GATA binding protein 2	Cluster0059	FcεR signalling
HDC	histidine decarboxylase	Cluster0059	FcεR signalling
HPGDS	hematopoietic prostaglandin D synthase	Cluster0059	FcεR signalling
LAT2	linker for activation of T-cells family member 2	Cluster0059	FcεR signalling
MAS1L	MAS1 proto-oncogene like, G protein-coupled receptor	Cluster0059	FcεR signalling
MS4A2	membrane spanning 4-domains A2	Cluster0059	FcεR signalling
RAB37	RAB37, member RAS oncogene family	Cluster0059	FcεR signalling
RGS13	regulator of G-protein signaling 13	Cluster0059	FcεR signalling
SIGLEC17P	sialic acid binding Ig like lectin 17, pseudogene	Cluster0059	FcεR signalling
SIGLEC6	sialic acid binding Ig like lectin 6	Cluster0059	FcεR signalling
SIGLEC8	sialic acid binding Ig like lectin 8	Cluster0059	FcεR signalling
TESPA1	thymocyte expressed, positive selection associated 1	Cluster0059	FcεR signalling
TPSAB1	tryptase alpha/beta 1	Cluster0059	FcεR signalling
IGHV3-23	immunoglobulin heavy variable 3-23	Cluster0243	Plasma cell
IGHV5-51	immunoglobulin heavy variable 5-51	Cluster0243	Plasma cell
IGKV1-17	immunoglobulin kappa variable 1-17	Cluster0243	Plasma cell
IGKV4-1	immunoglobulin kappa variable 4-1	Cluster0243	Plasma cell
IGLV7-43	immunoglobulin lambda variable 7-43	Cluster0243	Plasma cell
IGHA1	immunoglobulin heavy constant alpha 1	Cluster0378	Plasma cell
IGLC2	immunoglobulin lambda constant 2 (Kern-Oz- marker)	Cluster0378	Plasma cell
JCHAIN	joining chain of multimeric IgA and IgM	Cluster0378	Plasma cell
MZB1	marginal zone B and B1 cell specific protein	Cluster0378	Plasma cell
APOBEC3A	apolipoprotein B mRNA editing enzyme catalytic subunit 3A	Cluster0034	IFN
BATF2	basic leucine zipper ATF-like transcription factor 2	Cluster0034	IFN
CD80	CD80 molecule	Cluster0034	IFN
CMPK2	cytidine/uridine monophosphate kinase 2	Cluster0034	IFN
CXCL10	C-X-C motif chemokine ligand 10	Cluster0034	IFN
CXCL11	C-X-C motif chemokine ligand 11	Cluster0034	IFN
CXCL9	C-X-C motif chemokine ligand 9	Cluster0034	IFN
EPSTI1	epithelial stromal interaction 1 (breast)	Cluster0034	IFN
GBP1	guanylate binding protein 1	Cluster0034	IFN
GBP4	guanylate binding protein 4	Cluster0034	IFN
GBP5	guanylate binding protein 5	Cluster0034	IFN
GZMB	granzyme B	Cluster0034	IFN
GZMH	granzyme H	Cluster0034	IFN
IFI44	interferon induced protein 44	Cluster0034	IFN
IFI44L	interferon induced protein 44 like	Cluster0034	IFN
IFIT3	interferon induced protein with tetratricopeptide repeats 3	Cluster0034	IFN
IFNG	interferon, gamma	Cluster0034	IFN
KLHDC7B	kelch domain containing 7B	Cluster0034	IFN
NKG7	natural killer cell granule protein 7	Cluster0034	IFN
OASL	2'-5'-oligoadenylate synthetase like	Cluster0034	IFN
ODF3B	outer dense fiber of sperm tails 3B	Cluster0034	IFN
OR2I1P	olfactory receptor family 2 subfamily I member 1 pseudogene	Cluster0034	IFN
PARP14	poly(ADP-ribose) polymerase family member 14	Cluster0034	IFN
RSAD2	radical S-adenosyl methionine domain containing 2	Cluster0034	IFN
SCO2	SCO2 cytochrome c oxidase assembly protein	Cluster0034	IFN
STAT1	signal transducer and activator of transcription 1	Cluster0034	IFN
TRIM21	tripartite motif containing 21	Cluster0034	IFN
TYMP	thymidine phosphorylase	Cluster0034	IFN
XAF1	XIAP associated factor 1	Cluster0034	IFN
HERC6	HECT and RLD domain containing E3 ubiquitin protein ligase family member 6	Cluster0117	IFN
IFI27	interferon alpha inducible protein 27	Cluster0117	IFN
IFI6	interferon alpha inducible protein 6	Cluster0117	IFN
ISG15	ISG15 ubiquitin-like modifier	Cluster0117	IFN
MX1	MX dynamin like GTPase 1	Cluster0117	IFN
OAS1	2'-5'-oligoadenylate synthetase 1	Cluster0117	IFN
OAS2	2'-5'-oligoadenylate synthetase 2	Cluster0117	IFN
OAS3	2'-5'-oligoadenylate synthetase 3	Cluster0117	IFN
RTP4	receptor (chemosensory) transporter protein 4	Cluster0117	IFN
APOL1	apolipoprotein L1	Cluster0246	IFN
APOL6	apolipoprotein L6	Cluster0246	IFN
DTX3L	deltex 3 like, E3 ubiquitin ligase	Cluster0246	IFN
PARP12	poly(ADP-ribose) polymerase family member 12	Cluster0246	IFN
PARP9	poly(ADP-ribose) polymerase family member 9	Cluster0246	IFN
ANLN	anillin actin binding protein	Cluster0006	Cell cycle (S/M phase)
ARHGAP11A	Rho GTPase activating protein 11A	Cluster0006	Cell cycle (S/M phase)
ARHGAP11B	Rho GTPase activating protein 11B	Cluster0006	Cell cycle (S/M phase)
ASF1B	anti-silencing function 1B histone chaperone	Cluster0006	Cell cycle (S/M phase)
ASPM	abnormal spindle microtubule assembly	Cluster0006	Cell cycle (S/M phase)
AURKA	aurora kinase A	Cluster0006	Cell cycle (S/M phase)
AURKB	aurora kinase B	Cluster0006	Cell cycle (S/M phase)
BUB1	BUB1 mitotic checkpoint serine/threonine kinase	Cluster0006	Cell cycle (S/M phase)
BUB1B	BUB1 mitotic checkpoint serine/threonine kinase B	Cluster0006	Cell cycle (S/M phase)
C16orf59	chromosome 16 open reading frame 59	Cluster0006	Cell cycle (S/M phase)
CASC5	cancer susceptibility candidate 5	Cluster0006	Cell cycle (S/M phase)
CCNA2	cyclin A2	Cluster0006	Cell cycle (S/M phase)
CCNB1	cyclin B1	Cluster0006	Cell cycle (S/M phase)
CCNB2	cyclin B2	Cluster0006	Cell cycle (S/M phase)
CDC20	cell division cycle 20	Cluster0006	Cell cycle (S/M phase)
CDC25A	cell division cycle 25A	Cluster0006	Cell cycle (S/M phase)
CDC25C	cell division cycle 25C	Cluster0006	Cell cycle (S/M phase)
CDC45	cell division cycle 45	Cluster0006	Cell cycle (S/M phase)
CDC6	cell division cycle 6	Cluster0006	Cell cycle (S/M phase)
CDCA2	cell division cycle associated 2	Cluster0006	Cell cycle (S/M phase)
CDCA3	cell division cycle associated 3	Cluster0006	Cell cycle (S/M phase)
CDCA5	cell division cycle associated 5	Cluster0006	Cell cycle (S/M phase)
CDCA8	cell division cycle associated 8	Cluster0006	Cell cycle (S/M phase)
CDK1	cyclin-dependent kinase 1	Cluster0006	Cell cycle (S/M phase)
CDKN3	cyclin-dependent kinase inhibitor 3	Cluster0006	Cell cycle (S/M phase)
CDT1	chromatin licensing and DNA replication factor 1	Cluster0006	Cell cycle (S/M phase)
CENPA	centromere protein A	Cluster0006	Cell cycle (S/M phase)
CENPE	centromere protein E	Cluster0006	Cell cycle (S/M phase)
CENPF	centromere protein F	Cluster0006	Cell cycle (S/M phase)
CENPW	centromere protein W	Cluster0006	Cell cycle (S/M phase)
CEP55	centrosomal protein 55	Cluster0006	Cell cycle (S/M phase)
CHEK1	checkpoint kinase 1	Cluster0006	Cell cycle (S/M phase)
CKAP2L	cytoskeleton associated protein 2 like	Cluster0006	Cell cycle (S/M phase)
CKS2	CDC28 protein kinase regulatory subunit 2	Cluster0006	Cell cycle (S/M phase)
CLSPN	claspin	Cluster0006	Cell cycle (S/M phase)
CNIH2	cornichon family AMPA receptor auxiliary protein 2	Cluster0006	Cell cycle (S/M phase)
DEPDC1	DEP domain containing 1	Cluster0006	Cell cycle (S/M phase)
DEPDC1B	DEP domain containing 1B	Cluster0006	Cell cycle (S/M phase)
DLGAP5	discs large homolog associated protein 5	Cluster0006	Cell cycle (S/M phase)
DTL	denticleless E3 ubiquitin protein ligase homolog	Cluster0006	Cell cycle (S/M phase)
E2F1	E2F transcription factor 1	Cluster0006	Cell cycle (S/M phase)
E2F7	E2F transcription factor 7	Cluster0006	Cell cycle (S/M phase)
E2F8	E2F transcription factor 8	Cluster0006	Cell cycle (S/M phase)
ECT2	epithelial cell transforming 2	Cluster0006	Cell cycle (S/M phase)
EXO1	exonuclease 1	Cluster0006	Cell cycle (S/M phase)
FAM111B	family with sequence similarity 111 member B	Cluster0006	Cell cycle (S/M phase)
FAM64A	family with sequence similarity 64 member A	Cluster0006	Cell cycle (S/M phase)
FANCA	Fanconi anemia complementation group A	Cluster0006	Cell cycle (S/M phase)
FOXM1	forkhead box M1	Cluster0006	Cell cycle (S/M phase)
GINS1	GINS complex subunit 1	Cluster0006	Cell cycle (S/M phase)
GINS2	GINS complex subunit 2	Cluster0006	Cell cycle (S/M phase)
GINS4	GINS complex subunit 4	Cluster0006	Cell cycle (S/M phase)
GTSE1	G2 and S-phase expressed 1	Cluster0006	Cell cycle (S/M phase)
HJURP	Holliday junction recognition protein	Cluster0006	Cell cycle (S/M phase)
HMMR	hyaluronan mediated motility receptor	Cluster0006	Cell cycle (S/M phase)
IQGAP3	IQ motif containing GTPase activating protein 3	Cluster0006	Cell cycle (S/M phase)
KIAA0101	KIAA0101	Cluster0006	Cell cycle (S/M phase)
KIF11	kinesin family member 11	Cluster0006	Cell cycle (S/M phase)
KIF14	kinesin family member 14	Cluster0006	Cell cycle (S/M phase)
KIF15	kinesin family member 15	Cluster0006	Cell cycle (S/M phase)
KIF18A	kinesin family member 18A	Cluster0006	Cell cycle (S/M phase)
KIF18B	kinesin family member 18B	Cluster0006	Cell cycle (S/M phase)
KIF20A	kinesin family member 20A	Cluster0006	Cell cycle (S/M phase)
KIF23	kinesin family member 23	Cluster0006	Cell cycle (S/M phase)
KIF2C	kinesin family member 2C	Cluster0006	Cell cycle (S/M phase)
KIF4A	kinesin family member 4A	Cluster0006	Cell cycle (S/M phase)
KIFC1	kinesin family member C1	Cluster0006	Cell cycle (S/M phase)
LMNB1	lamin B1	Cluster0006	Cell cycle (S/M phase)
MCM10	minichromosome maintenance 10 replication initiation factor	Cluster0006	Cell cycle (S/M phase)
MCM2	minichromosome maintenance complex component 2	Cluster0006	Cell cycle (S/M phase)
MCM6	minichromosome maintenance complex component 6	Cluster0006	Cell cycle (S/M phase)
MELK	maternal embryonic leucine zipper kinase	Cluster0006	Cell cycle (S/M phase)
MKI67	marker of proliferation Ki-67	Cluster0006	Cell cycle (S/M phase)
MND1	meiotic nuclear divisions 1	Cluster0006	Cell cycle (S/M phase)
MYBL2	MYB proto-oncogene like 2	Cluster0006	Cell cycle (S/M phase)
NCAPG	non-SMC condensin I complex subunit G	Cluster0006	Cell cycle (S/M phase)
NCAPH	non-SMC condensin I complex subunit H	Cluster0006	Cell cycle (S/M phase)
NDC80	NDC80 kinetochore complex component	Cluster0006	Cell cycle (S/M phase)
NEIL3	nei like DNA glycosylase 3	Cluster0006	Cell cycle (S/M phase)
NEK2	NIMA related kinase 2	Cluster0006	Cell cycle (S/M phase)
NUF2	NUF2, NDC80 kinetochore complex component	Cluster0006	Cell cycle (S/M phase)
NUSAP1	nucleolar and spindle associated protein 1	Cluster0006	Cell cycle (S/M phase)
OIP5	Opa interacting protein 5	Cluster0006	Cell cycle (S/M phase)
ORC1	origin recognition complex subunit 1	Cluster0006	Cell cycle (S/M phase)
ORC6	origin recognition complex subunit 6	Cluster0006	Cell cycle (S/M phase)
PBK	PDZ binding kinase	Cluster0006	Cell cycle (S/M phase)
PCNA	proliferating cell nuclear antigen	Cluster0006	Cell cycle (S/M phase)
PIF1	PIF1 5'-to-3' DNA helicase	Cluster0006	Cell cycle (S/M phase)
PKMYT1	protein kinase, membrane associated tyrosine/threonine 1	Cluster0006	Cell cycle (S/M phase)
PLK1	polo like kinase 1	Cluster0006	Cell cycle (S/M phase)
POC1A	POC1 centriolar protein A	Cluster0006	Cell cycle (S/M phase)
POLQ	polymerase (DNA) theta	Cluster0006	Cell cycle (S/M phase)
PRC1	protein regulator of cytokinesis 1	Cluster0006	Cell cycle (S/M phase)
PRR11	proline rich 11	Cluster0006	Cell cycle (S/M phase)
PTTG1	pituitary tumor-transforming 1	Cluster0006	Cell cycle (S/M phase)
RACGAP1	Rac GTPase activating protein 1	Cluster0006	Cell cycle (S/M phase)
RAD51	RAD51 recombinase	Cluster0006	Cell cycle (S/M phase)
RAD54L	RAD54-like (S. cerevisiae)	Cluster0006	Cell cycle (S/M phase)
RRM2	ribonucleotide reductase regulatory subunit M2	Cluster0006	Cell cycle (S/M phase)
SKA1	spindle and kinetochore associated complex subunit 1	Cluster0006	Cell cycle (S/M phase)
SKA3	spindle and kinetochore associated complex subunit 3	Cluster0006	Cell cycle (S/M phase)
SPAG5	sperm associated antigen 5	Cluster0006	Cell cycle (S/M phase)
SPC24	SPC24, NDC80 kinetochore complex component	Cluster0006	Cell cycle (S/M phase)
SPC25	SPC25, NDC80 kinetochore complex component	Cluster0006	Cell cycle (S/M phase)
STMN1	stathmin 1	Cluster0006	Cell cycle (S/M phase)
TACC3	transforming acidic coiled-coil containing protein 3	Cluster0006	Cell cycle (S/M phase)
TICRR	TOPBP1 interacting checkpoint and replication regulator	Cluster0006	Cell cycle (S/M phase)
TK1	thymidine kinase 1	Cluster0006	Cell cycle (S/M phase)
TOP2A	topoisomerase (DNA) II alpha	Cluster0006	Cell cycle (S/M phase)
TPX2	TPX2, microtubule-associated	Cluster0006	Cell cycle (S/M phase)
TRIP13	thyroid hormone receptor interactor 13	Cluster0006	Cell cycle (S/M phase)
TROAP	trophinin associated protein	Cluster0006	Cell cycle (S/M phase)
TTK	TTK protein kinase	Cluster0006	Cell cycle (S/M phase)
TYMS	thymidylate synthetase	Cluster0006	Cell cycle (S/M phase)
UBE2C	ubiquitin conjugating enzyme E2 C	Cluster0006	Cell cycle (S/M phase)
UBE2T	ubiquitin conjugating enzyme E2 T	Cluster0006	Cell cycle (S/M phase)
WDR76	WD repeat domain 76	Cluster0006	Cell cycle (S/M phase)
ZNF367	zinc finger protein 367	Cluster0006	Cell cycle (S/M phase)
ZWINT	ZW10 interacting kinetochore protein	Cluster0006	Cell cycle (S/M phase)
BRCA2	breast cancer 2	Cluster0078	Cell cycle (S/M phase)
BRIP1	BRCA1 interacting protein C-terminal helicase 1	Cluster0078	Cell cycle (S/M phase)
CENPH	centromere protein H	Cluster0078	Cell cycle (S/M phase)
CENPK	centromere protein K	Cluster0078	Cell cycle (S/M phase)
EME1	essential meiotic structure-specific endonuclease 1	Cluster0078	Cell cycle (S/M phase)
HELLS	helicase, lymphoid-specific	Cluster0078	Cell cycle (S/M phase)
KIAA1524	KIAA1524	Cluster0078	Cell cycle (S/M phase)
MAD2L1	MAD2 mitotic arrest deficient-like 1 (yeast)	Cluster0078	Cell cycle (S/M phase)
POLE2	polymerase (DNA) epsilon 2, accessory subunit	Cluster0078	Cell cycle (S/M phase)
RAD51AP1	RAD51 associated protein 1	Cluster0078	Cell cycle (S/M phase)
VRK1	vaccinia related kinase 1	Cluster0078	Cell cycle (S/M phase)
WDHD1	WD repeat and HMG-box DNA binding protein 1	Cluster0078	Cell cycle (S/M phase)
XRCC2	X-ray repair complementing defective repair in Chinese hamster cells 2	Cluster0078	Cell cycle (S/M phase)
DDX3Y	DEAD-box helicase 3, Y-linked	Cluster0058	Y-chromosome
EIF1AY	eukaryotic translation initiation factor 1A, Y-linked	Cluster0058	Y-chromosome
KDM5D	lysine demethylase 5D	Cluster0058	Y-chromosome
NLGN4Y	neuroligin 4, Y-linked	Cluster0058	Y-chromosome
PRKY	protein kinase, Y-linked, pseudogene	Cluster0058	Y-chromosome
RNASEH2CP1	ribonuclease H2 subunit C pseudogene 1	Cluster0058	Y-chromosome
RPS4Y1	ribosomal protein S4, Y-linked 1	Cluster0058	Y-chromosome
SRY	sex determining region Y	Cluster0058	Y-chromosome
TMSB4Y	thymosin beta 4, Y-linked	Cluster0058	Y-chromosome
TTTY14	testis-specific transcript, Y-linked 14 (non-protein coding)	Cluster0058	Y-chromosome
TTTY15	testis-specific transcript, Y-linked 15 (non-protein coding)	Cluster0058	Y-chromosome
TXLNGY	taxilin gamma pseudogene, Y-linked	Cluster0058	Y-chromosome
USP9Y	ubiquitin specific peptidase 9, Y-linked	Cluster0058	Y-chromosome
UTY	ubiquitously transcribed tetratricopeptide repeat containing, Y-linked	Cluster0058	Y-chromosome
ZFY	zinc finger protein, Y-linked	Cluster0058	Y-chromosome
ZFY-AS1	ZFY antisense RNA 1	Cluster0058	Y-chromosome
ABHD13	abhydrolase domain containing 13	Cluster0001
ACP1	acid phosphatase 1, soluble	Cluster0001
ACTR6	ARP6 actin-related protein 6 homolog (yeast)	Cluster0001
AIMP1	aminoacyl tRNA synthetase complex-interacting multifunctional protein 1	Cluster0001
AK3	adenylate kinase 3	Cluster0001
AK6	adenylate kinase 6	Cluster0001
ANAPC10	anaphase promoting complex subunit 10	Cluster0001
AP1AR	adaptor related protein complex 1 associated regulatory protein	Cluster0001
ARL1	ADP ribosylation factor like GTPase 1	Cluster0001
ARL14EP	ADP ribosylation factor like GTPase 14 effector protein	Cluster0001
ARMC1	armadillo repeat containing 1	Cluster0001
ASF1A	anti-silencing function 1A histone chaperone	Cluster0001
ASNSD1	asparagine synthetase domain containing 1	Cluster0001
ATF1	activating transcription factor 1	Cluster0001
ATG3	autophagy related 3	Cluster0001
ATP6V1G1	ATPase H+ transporting V1 subunit G1	Cluster0001
BIRC2	baculoviral IAP repeat containing 2	Cluster0001
BLOC1S2	biogenesis of lysosomal organelles complex 1 subunit 2	Cluster0001
BRMS1L	breast cancer metastasis-suppressor 1-like	Cluster0001
BTBD1	BTB domain containing 1	Cluster0001
BTBD10	BTB domain containing 10	Cluster0001
C11orf58	chromosome 11 open reading frame 58	Cluster0001
C12orf45	chromosome 12 open reading frame 45	Cluster0001
C1D	C1D nuclear receptor corepressor	Cluster0001
C1orf52	chromosome 1 open reading frame 52	Cluster0001
C4orf27	chromosome 4 open reading frame 27	Cluster0001
C8orf59	chromosome 8 open reading frame 59	Cluster0001
CAAP1	caspase activity and apoptosis inhibitor 1	Cluster0001
CAPZA2	capping actin protein of muscle Z-line alpha subunit 2	Cluster0001
CAV2	caveolin 2	Cluster0001
CBFB	core-binding factor, beta subunit	Cluster0001
CBX3	chromobox 3	Cluster0001
CCDC138	coiled-coil domain containing 138	Cluster0001
CCDC91	coiled-coil domain containing 91	Cluster0001
CCNC	cyclin C	Cluster0001
CCNH	cyclin H	Cluster0001
CD164	CD164 molecule	Cluster0001
CDKN2AIP	CDKN2A interacting protein	Cluster0001
CHMP5	charged multivesicular body protein 5	Cluster0001
CLNS1A	chloride nucleotide-sensitive channel 1A	Cluster0001
CMAS	cytidine monophosphate N-acetylneuraminic acid synthetase	Cluster0001
CMPK1	cytidine/uridine monophosphate kinase 1	Cluster0001
CNOT7	CCR4-NOT transcription complex subunit 7	Cluster0001
COMMD2	COMM domain containing 2	Cluster0001
COMMD8	COMM domain containing 8	Cluster0001
COX16	COX16 cytochrome c oxidase assembly homolog	Cluster0001
CTBS	chitobiase	Cluster0001
CUL2	cullin 2	Cluster0001
CWC15	CWC15 spliceosome-associated protein	Cluster0001
DARS	aspartyl-tRNA synthetase	Cluster0001
DCK	deoxycytidine kinase	Cluster0001
DCTN6	dynactin subunit 6	Cluster0001
DDX50	DEAD-box helicase 50	Cluster0001
DEK	DEK proto-oncogene	Cluster0001
DNAJC21	DnaJ heat shock protein family (Hsp40) member C21	Cluster0001
DPM1	dolichyl-phosphate mannosyltransferase polypeptide 1, catalytic subunit	Cluster0001
DPY30	dpy-30, histone methyltransferase complex regulatory subunit	Cluster0001
EBAG9	estrogen receptor binding site associated, antigen, 9	Cluster0001
EEF1E1	eukaryotic translation elongation factor 1 epsilon 1	Cluster0001
EIF3E	eukaryotic translation initiation factor 3 subunit E	Cluster0001
EMC2	ER membrane protein complex subunit 2	Cluster0001
ENY2	enhancer of yellow 2 homolog (Drosophila)	Cluster0001
ERGIC2	ERGIC and golgi 2	Cluster0001
EXOSC8	exosome component 8	Cluster0001
FAM177A1	family with sequence similarity 177 member A1	Cluster0001
FAM204A	family with sequence similarity 204 member A	Cluster0001
FAM3C	family with sequence similarity 3 member C	Cluster0001
FDX1	ferredoxin 1	Cluster0001
FGFR1OP2	FGFR1 oncogene partner 2	Cluster0001
FOPNL	FGFR1OP N-terminal like	Cluster0001
FRG1	FSHD region gene 1	Cluster0001
FUNDC1	FUN14 domain containing 1	Cluster0001
GBAS	glioblastoma amplified sequence	Cluster0001
GEMIN2	gem nuclear organelle associated protein 2	Cluster0001
GMFB	glia maturation factor beta	Cluster0001
GOLT1B	golgi transport 1B	Cluster0001
GPBP1	GC-rich promoter binding protein 1	Cluster0001
GTPBP8	GTP binding protein 8 (putative)	Cluster0001
HINT3	histidine triad nucleotide binding protein 3	Cluster0001
HMGB1	high mobility group box 1	Cluster0001
HTATSF1	HIV-1 Tat specific factor 1	Cluster0001
IFT57	intraflagellar transport 57	Cluster0001
IFT74	intraflagellar transport 74	Cluster0001
IMMP1L	inner mitochondrial membrane peptidase subunit 1	Cluster0001
INSIG2	insulin induced gene 2	Cluster0001
IQCB1	IQ motif containing B1	Cluster0001
KRR1	KRR1, small subunit (SSU) processome component, homolog (yeast)	Cluster0001
KTN1	kinectin 1	Cluster0001
LACTB2	lactamase beta 2	Cluster0001
LAMTOR3	late endosomal/lysosomal adaptor, MAPK and MTOR activator 3	Cluster0001
LARP7	La ribonucleoprotein domain family member 7	Cluster0001
LINC00998	long intergenic non-protein coding RNA 998	Cluster0001
LRRC40	leucine rich repeat containing 40	Cluster0001
LSM1	LSM1 homolog, mRNA degradation associated	Cluster0001
LSM3	LSM3 homolog, U6 small nuclear RNA and mRNA degradation associated	Cluster0001
LSM5	LSM5 homolog, U6 small nuclear RNA and mRNA degradation associated	Cluster0001
LSM6	LSM6 homolog, U6 small nuclear RNA and mRNA degradation associated	Cluster0001
MED21	mediator complex subunit 21	Cluster0001
MED4	mediator complex subunit 4	Cluster0001
METTL5	methyltransferase like 5	Cluster0001
MFF	mitochondrial fission factor	Cluster0001
MICU2	mitochondrial calcium uptake 2	Cluster0001
MNAT1	MNAT1, CDK activating kinase assembly factor	Cluster0001
MPHOSPH10	M-phase phosphoprotein 10	Cluster0001
[truncated: 5,383 more rows]

## Sheet: 4. microarray_common_symbol
HGNC symbol	Gene decription	MCL_cluster	Signature
[truncated: 5,072 more rows]

[truncated: 3 more sheets: 5. RNA-seq_all_genes, 6. microarray_all_probesets, 7. psoriasis_high_low]
