# Supplementary material for: Derivation of marker gene signatures from human skin and their use in the interpretation of the transcriptional changes associated with dermatological disorders
Source: J Pathol. 2017 Feb 24;241(5):600–13. doi: 10.1002/path.4864 (PMC5363360; doi:10.1002/path.4864)
Supplement: Supplementary file 7 — Table S3 Gene ontology enrichment and example genes for each signature In addition to highlighting a number of key genes and significant gene ontology (GO) enrichment result for each SkinSig, the supplementary file also includes the full set results from gene ontology enrichment. [file PATH-241-600-s007.xlsx]

## Sheet: 1. GO highlights_with_reference
SkinSig signature	Gene no.	GO ID	Representative GO terms	P-value	Key genes
Hair follicle	62	GO:0042303	molting cycle	6.14e-12	HOXC13, KRT25, KRT27(Schweizer et al.[70])
		GO:0042633	hair cycle	6.14e-12
		GO:0008544	epidermis development	1.82e-07
Sebaceous gland	105	GO:0036109	alpha-linolenic acid metabolic process	6.65e-07	ELOVL3(Westerberg et al.[43]), FADS2(Ge et al.[41])
		GO:0006695	cholesterol biosynthetic process	2.54e-07
		GO:0071616	acyl-CoA biosynthetic process	1.02e-10
Eccrine sweat gland	101	GO:0046541	saliva secretion	0.0356	FOXI1(Kunisada et al.[71]), CEACAM1
		GO:0048863	stem cell differentiation	0.0275
Apocrine gland	25	GO:0043420	anthranilate metabolic process	0.0433	ABCC11(Martin et al.[51]), ACSM1(Celis et al.[52])
		GO:0042537	benzene-containing compound metabolic process	0.0349
Keratinocyte differentiation	78	GO:0043588	skin development	4.5e-05	LCE1B, KLK5, KLK7
		GO:0030216	keratinocyte differentiation	0.000777
		GO:0031424	keratinization	0.0099
Keratinocyte (subset)	7	GO:0070488	neutrophil aggregation	0.0016	S100A8, S100A9(Iotzova-Weiss et al. [59])
		GO:0002523	leukocyte migration involved in inflammatory response	0.0483
Melanocyte	7	GO:0042438	melanin biosynthetic process	5.9e-08	MLANA(Hoashi et al.[73]), PMEL(Theos et al.[74]), TYR(Giebel et al.[75])
		GO:0046148	pigment biosynthetic process	3.43e-08
		GO:0043473	pigmentation	2.46e-07
Fibroblast	132	GO:0030198	extracellular matrix organization	1.15e-37	COL1A1, ELN, FN1
		GO:0032963	collagen metabolic process	1.22e-16
		GO:0070208	protein heterotrimerization	4.44e-06
Endothelium	40	GO:0048514	blood vessel morphogenesis	0.000139	ECSCR(Armstrong et al.[76]), TEK(Chen et al.[77])
		GO:0072358	cardiovascular system development	7.72e-05
		GO:0001525	angiogenesis	0.000398
Smooth muscle	49	GO:0003012	muscle system process	2.25e-16	ACTA2(Ueyama et al.[78]), CFL2(Gillett et al.[79]), TAGLN(Robin et al.[80])
		GO:0006939	smooth muscle contraction	0.0325
		GO:0055002	striated muscle cell development	9.4e-10
Skeletal muscle	64	GO:0006936	muscle contraction	4.01e-40	ACTA1, MYH1, TNNI1
		GO:0014866	skeletal myofibril assembly	7.27e-07
		GO:0003009	skeletal muscle contraction	5.45e-08
Adipocyte	30	GO:0006629	lipid metabolic process	5.38e-05	ADIPOQ(Hu et al.[81]), LPL(Gonzales and Orlando[82])
		GO:0032787	monocarboxylic acid metabolic process	2.8e-13
		GO:0044255	cellular lipid metabolic process	3.97e-06
Macrophage / DC	49	GO:0045087	innate immune response	3.25e-11	CD163, CSF1R(Murray and Wynn[83])
		GO:0002274	myeloid leukocyte activation	2.45e-05
		GO:0006955	immune response	6.16e-15
T cell	17	GO:0007159	leukocyte cell-cell adhesion	1.03e-09	CD3D, CD3G
		GO:0042110	T cell activation	2.6e-10
		GO:0071593	lymphocyte aggregation	2.82e-10
FcɛR signalling	7	GO:0038095	Fc-epsilon receptor signaling pathway	0.0404	BTK, MS4A2(Cruse et al.[84])
Plasma cell	7	GO:0019724	B cell mediated immunity	0.00257	MZB1(van Anken et al.[85]), IGHA1
		GO:0060263	regulation of respiratory burst	5.7e-06
		GO:0002455	humoral immune response mediated by circulating immunoglobulin	0.00075
IFN	22	GO:0051607	defense response to virus	< 1e-30	IFI44(Kitamura et al.[86]), OAS2(Marie et al.[87])
		GO:0006955	innate immune response	2.8e-28
		GO:0060337	type I interferon signaling pathway	6.8e-24
Cell cycle (S/M)	65	GO:0007049	cell cycle	4.75e-61	CCNB1, CDC20
		GO:0051301	cell division	9.82e-50
		GO:0098813	nuclear chromosome segregation	1.98e-35
Circadian clock	8	GO:0007623	circadian rhythm	2.95e-08	CIART(Goriki et al.[88]), DBP(Yan et al.[89]), PER1(Albrecht et al.[90])
		GO:0048511	rhythmic process	1.95e-11
		GO:0032922	circadian regulation of gene expression	7.07e-08
Y-chromosome	13	N/A	N/A		DDX3Y, TTTY15
Please check Supplementary Text for full description

## Sheet: 2. full_list_of_GO_enrichment
Signature	GO biological process	Homo sapiens - REFLIST (20814)	signature size	expected	fold Enrichment	P-value
Adipocyte	triglyceride biosynthetic process (GO:0019432)	69	6	0.1	60.33	6.07e-06
Adipocyte	acylglycerol biosynthetic process (GO:0046463)	71	6	0.1	58.63	7.2e-06
Adipocyte	neutral lipid biosynthetic process (GO:0046460)	71	6	0.1	58.63	7.2e-06
Adipocyte	triglyceride metabolic process (GO:0006641)	126	8	0.18	44.05	7.74e-08
Adipocyte	acylglycerol metabolic process (GO:0006639)	137	8	0.2	40.51	1.5e-07
Adipocyte	neutral lipid metabolic process (GO:0006638)	138	8	0.2	40.22	1.58e-07
Adipocyte	glucose metabolic process (GO:0006006)	153	5	0.22	22.67	0.0216
Adipocyte	glycerolipid biosynthetic process (GO:0045017)	260	7	0.37	18.68	0.000619
Adipocyte	glycerolipid metabolic process (GO:0046486)	378	10	0.54	18.35	6.94e-07
Adipocyte	phospholipid metabolic process (GO:0006644)	346	7	0.5	14.04	0.00421
Adipocyte	fatty acid metabolic process (GO:0006631)	321	6	0.46	12.97	0.0479
Adipocyte	response to peptide hormone (GO:0043434)	578	8	0.83	9.6	0.00987
Adipocyte	response to peptide (GO:1901652)	613	8	0.88	9.05	0.0153
Adipocyte	cellular lipid metabolic process (GO:0044255)	1015	13	1.46	8.89	3.97e-06
Adipocyte	lipid metabolic process (GO:0006629)	1259	13	1.81	7.16	5.38e-05
Adipocyte	response to organonitrogen compound (GO:0010243)	949	9	1.37	6.58	0.0419
Adipocyte	response to nitrogen compound (GO:1901698)	1055	10	1.52	6.58	0.0108
Adipocyte	response to oxygen-containing compound (GO:1901700)	1669	12	2.41	4.99	0.0127
Adipocyte	small molecule metabolic process (GO:0044281)	2660	17	3.83	4.43	0.000121
Adipocyte	single-organism metabolic process (GO:0044710)	5337	21	7.69	2.73	0.00368
Apocrine gland	anthranilate metabolic process (GO:0043420)	3	2	0	> 100	0.0433
Apocrine gland	benzene-containing compound metabolic process (GO:0042537)	28	3	0.03	96.96	0.0349
Cell cycle (S/M)	attachment of mitotic spindle microtubules to kinetochore (GO:0051315)	5	3	0.02	> 100	0.00494
Cell cycle (S/M)	mitotic spindle elongation (GO:0000022)	9	5	0.03	> 100	1.01e-06
Cell cycle (S/M)	mitotic spindle midzone assembly (GO:0051256)	8	4	0.02	> 100	0.00012
Cell cycle (S/M)	spindle elongation (GO:0051231)	10	5	0.03	> 100	1.7e-06
Cell cycle (S/M)	regulation of attachment of spindle microtubules to kinetochore (GO:0051988)	11	5	0.03	> 100	2.74e-06
Cell cycle (S/M)	protein localization to chromosome, centromeric region (GO:0071459)	14	6	0.04	> 100	6.1e-08
Cell cycle (S/M)	centrosome separation (GO:0051299)	7	3	0.02	> 100	0.0135
Cell cycle (S/M)	protein localization to kinetochore (GO:0034501)	12	5	0.04	> 100	4.22e-06
Cell cycle (S/M)	kinetochore assembly (GO:0051382)	10	4	0.03	> 100	0.000291
Cell cycle (S/M)	spindle midzone assembly (GO:0051255)	10	4	0.03	> 100	0.000291
Cell cycle (S/M)	histone-serine phosphorylation (GO:0035404)	11	4	0.03	> 100	0.000425
Cell cycle (S/M)	kinetochore organization (GO:0051383)	12	4	0.04	> 100	0.0006
Cell cycle (S/M)	attachment of spindle microtubules to kinetochore (GO:0008608)	15	5	0.05	> 100	1.28e-05
Cell cycle (S/M)	centromere complex assembly (GO:0034508)	36	9	0.11	80.05	3.35e-11
Cell cycle (S/M)	mitotic sister chromatid segregation (GO:0000070)	89	20	0.28	71.96	8.13e-28
Cell cycle (S/M)	mitotic spindle assembly (GO:0090307)	36	7	0.11	62.26	2.44e-07
Cell cycle (S/M)	mitotic cytokinesis (GO:0000281)	36	7	0.11	62.26	2.44e-07
Cell cycle (S/M)	microtubule cytoskeleton organization involved in mitosis (GO:1902850)	36	7	0.11	62.26	2.44e-07
Cell cycle (S/M)	chromatin remodeling at centromere (GO:0031055)	31	6	0.1	61.98	6.9e-06
Cell cycle (S/M)	histone phosphorylation (GO:0016572)	26	5	0.08	61.58	0.000195
Cell cycle (S/M)	regulation of transcription involved in G1/S transition of mitotic cell cycle (GO:0000083)	26	5	0.08	61.58	0.000195
Cell cycle (S/M)	mitotic prometaphase (GO:0000236)	99	19	0.31	61.46	6.1e-25
Cell cycle (S/M)	spindle checkpoint (GO:0031577)	42	8	0.13	60.99	1.03e-08
Cell cycle (S/M)	spindle assembly checkpoint (GO:0071173)	37	7	0.12	60.58	2.94e-07
Cell cycle (S/M)	mitotic metaphase plate congression (GO:0007080)	33	6	0.1	58.22	9.99e-06
Cell cycle (S/M)	chromosome condensation (GO:0030261)	33	6	0.1	58.22	9.99e-06
Cell cycle (S/M)	cytoskeleton-dependent cytokinesis (GO:0061640)	44	8	0.14	58.22	1.49e-08
Cell cycle (S/M)	metaphase plate congression (GO:0051310)	39	7	0.12	57.47	4.24e-07
Cell cycle (S/M)	regulation of chromosome segregation (GO:0051983)	95	17	0.3	57.3	2.03e-21
Cell cycle (S/M)	mitotic spindle organization (GO:0007052)	62	11	0.19	56.81	1.04e-12
Cell cycle (S/M)	CENP-A containing nucleosome assembly (GO:0034080)	29	5	0.09	55.21	0.000334
Cell cycle (S/M)	CENP-A containing chromatin organization (GO:0061641)	29	5	0.09	55.21	0.000334
Cell cycle (S/M)	negative regulation of mitotic sister chromatid separation (GO:2000816)	41	7	0.13	54.67	5.98e-07
Cell cycle (S/M)	mitotic spindle assembly checkpoint (GO:0007094)	36	6	0.11	53.37	1.67e-05
Cell cycle (S/M)	negative regulation of mitotic sister chromatid segregation (GO:0033048)	43	7	0.13	52.13	8.31e-07
Cell cycle (S/M)	sister chromatid segregation (GO:0000819)	173	28	0.54	51.83	6.79e-37
Cell cycle (S/M)	regulation of mitotic sister chromatid separation (GO:0010965)	63	10	0.2	50.83	8.19e-11
Cell cycle (S/M)	mitotic spindle checkpoint (GO:0071174)	38	6	0.12	50.56	2.3e-05
Cell cycle (S/M)	negative regulation of mitotic metaphase/anaphase transition (GO:0045841)	38	6	0.12	50.56	2.3e-05
Cell cycle (S/M)	negative regulation of sister chromatid segregation (GO:0033046)	45	7	0.14	49.81	1.14e-06
Cell cycle (S/M)	negative regulation of metaphase/anaphase transition of cell cycle (GO:1902100)	39	6	0.12	49.26	2.68e-05
Cell cycle (S/M)	negative regulation of chromosome segregation (GO:0051985)	46	7	0.14	48.73	1.32e-06
Cell cycle (S/M)	regulation of mitotic metaphase/anaphase transition (GO:0030071)	60	9	0.19	48.03	3.13e-09
Cell cycle (S/M)	regulation of metaphase/anaphase transition of cell cycle (GO:1902099)	61	9	0.19	47.24	3.63e-09
Cell cycle (S/M)	regulation of mitotic sister chromatid segregation (GO:0033047)	69	10	0.22	46.41	2.01e-10
Cell cycle (S/M)	regulation of sister chromatid segregation (GO:0033045)	77	11	0.24	45.75	1.09e-11
Cell cycle (S/M)	positive regulation of cytokinesis (GO:0032467)	35	5	0.11	45.75	0.000842
Cell cycle (S/M)	establishment of chromosome localization (GO:0051303)	57	8	0.18	44.94	1.15e-07
Cell cycle (S/M)	chromosome localization (GO:0050000)	57	8	0.18	44.94	1.15e-07
Cell cycle (S/M)	spindle assembly (GO:0051225)	66	9	0.21	43.67	7.29e-09
Cell cycle (S/M)	sister chromatid cohesion (GO:0007062)	111	15	0.35	43.27	1.07e-16
Cell cycle (S/M)	negative regulation of mitotic nuclear division (GO:0045839)	52	7	0.16	43.11	3.07e-06
Cell cycle (S/M)	DNA replication-independent nucleosome assembly (GO:0006336)	39	5	0.12	41.05	0.00143
Cell cycle (S/M)	spindle localization (GO:0051653)	39	5	0.12	41.05	0.00143
Cell cycle (S/M)	DNA replication-independent nucleosome organization (GO:0034724)	39	5	0.12	41.05	0.00143
Cell cycle (S/M)	nuclear chromosome segregation (GO:0098813)	228	29	0.71	40.73	1.98e-35
Cell cycle (S/M)	negative regulation of cell division (GO:0051782)	79	10	0.25	40.53	7.58e-10
Cell cycle (S/M)	histone exchange (GO:0043486)	40	5	0.12	40.03	0.00162
Cell cycle (S/M)	protein localization to chromosome (GO:0034502)	48	6	0.15	40.03	9.12e-05
Cell cycle (S/M)	spindle organization (GO:0007051)	108	13	0.34	38.54	2.08e-13
Cell cycle (S/M)	chromosome segregation (GO:0007059)	273	32	0.85	37.53	1.15e-38
Cell cycle (S/M)	mitotic nuclear division (GO:0007067)	358	41	1.12	36.67	9.91e-52
Cell cycle (S/M)	establishment of spindle localization (GO:0051293)	35	4	0.11	36.6	0.0411
Cell cycle (S/M)	regulation of cytokinesis (GO:0032465)	62	7	0.19	36.15	1.03e-05
Cell cycle (S/M)	anaphase (GO:0051322)	154	17	0.48	35.35	6.57e-18
Cell cycle (S/M)	mitotic anaphase (GO:0000090)	154	17	0.48	35.35	6.57e-18
Cell cycle (S/M)	regulation of mitotic nuclear division (GO:0007088)	145	16	0.45	35.33	1.19e-16
Cell cycle (S/M)	M phase (GO:0000279)	173	19	0.54	35.17	2.1e-20
Cell cycle (S/M)	mitotic M phase (GO:0000087)	173	19	0.54	35.17	2.1e-20
Cell cycle (S/M)	negative regulation of proteasomal ubiquitin-dependent protein catabolic process (GO:0032435)	64	7	0.2	35.02	1.28e-05
Cell cycle (S/M)	anaphase-promoting complex-dependent proteasomal ubiquitin-dependent protein catabolic process (GO:0031145)	83	9	0.26	34.72	5.5e-08
Cell cycle (S/M)	negative regulation of nuclear division (GO:0051784)	65	7	0.2	34.48	1.42e-05
Cell cycle (S/M)	negative regulation of microtubule depolymerization (GO:0007026)	127	13	0.4	32.78	1.64e-12
Cell cycle (S/M)	positive regulation of mitotic nuclear division (GO:0045840)	49	5	0.15	32.68	0.00438
Cell cycle (S/M)	mitotic cell cycle phase (GO:0098763)	212	21	0.66	31.72	4.8e-22
Cell cycle (S/M)	cell cycle phase (GO:0022403)	212	21	0.66	31.72	4.8e-22
Cell cycle (S/M)	cytokinesis (GO:0000910)	101	10	0.32	31.7	8.39e-09
Cell cycle (S/M)	negative regulation of proteasomal protein catabolic process (GO:1901799)	71	7	0.22	31.57	2.6e-05
Cell cycle (S/M)	biological phase (GO:0044848)	216	21	0.67	31.13	7.04e-22
Cell cycle (S/M)	negative regulation of microtubule polymerization or depolymerization (GO:0031111)	135	13	0.42	30.84	3.56e-12
Cell cycle (S/M)	regulation of nuclear division (GO:0051783)	170	16	0.53	30.14	1.44e-15
Cell cycle (S/M)	nuclear division (GO:0000280)	471	44	1.47	29.91	1.26e-52
Cell cycle (S/M)	negative regulation of proteolysis involved in cellular protein catabolic process (GO:1903051)	78	7	0.24	28.74	4.93e-05
Cell cycle (S/M)	organelle fission (GO:0048285)	493	44	1.54	28.58	9.2e-52
Cell cycle (S/M)	regulation of microtubule depolymerization (GO:0031114)	146	13	0.46	28.51	9.6e-12
Cell cycle (S/M)	cell division (GO:0051301)	496	43	1.55	27.76	9.82e-50
Cell cycle (S/M)	regulation of cell division (GO:0051302)	278	24	0.87	27.64	2.01e-24
Cell cycle (S/M)	negative regulation of cellular protein catabolic process (GO:1903363)	83	7	0.26	27.01	7.52e-05
Cell cycle (S/M)	positive regulation of nuclear division (GO:0051785)	61	5	0.19	26.25	0.0127
Cell cycle (S/M)	ATP-dependent chromatin remodeling (GO:0043044)	61	5	0.19	26.25	0.0127
Cell cycle (S/M)	negative regulation of protein depolymerization (GO:1901880)	162	13	0.51	25.7	3.58e-11
Cell cycle (S/M)	retrograde vesicle-mediated transport, Golgi to ER (GO:0006890)	76	6	0.24	25.28	0.00134
Cell cycle (S/M)	negative regulation of protein complex disassembly (GO:0043242)	168	13	0.52	24.78	5.66e-11
Cell cycle (S/M)	positive regulation of cell division (GO:0051781)	130	10	0.41	24.63	9.76e-08
Cell cycle (S/M)	regulation of microtubule polymerization or depolymerization (GO:0031110)	172	13	0.54	24.2	7.61e-11
Cell cycle (S/M)	mitotic cell cycle process (GO:1903047)	756	55	2.36	23.3	6.62e-65
Cell cycle (S/M)	DNA packaging (GO:0006323)	185	13	0.58	22.5	1.9e-10
Cell cycle (S/M)	mitotic cell cycle checkpoint (GO:0007093)	203	14	0.63	22.08	2.23e-11
Cell cycle (S/M)	negative regulation of ubiquitin-protein ligase activity involved in mitotic cell cycle (GO:0051436)	73	5	0.23	21.93	0.0304
Cell cycle (S/M)	regulation of microtubule cytoskeleton organization (GO:0070507)	220	15	0.69	21.83	2.39e-12
Cell cycle (S/M)	mitotic cell cycle (GO:0000278)	824	56	2.57	21.76	5.37e-65
Cell cycle (S/M)	G2/M transition of mitotic cell cycle (GO:0000086)	151	10	0.47	21.21	4.15e-07
Cell cycle (S/M)	cell cycle checkpoint (GO:0000075)	259	17	0.81	21.02	3.59e-14
Cell cycle (S/M)	cell cycle G2/M phase transition (GO:0044839)	153	10	0.48	20.93	4.71e-07
Cell cycle (S/M)	regulation of protein depolymerization (GO:1901879)	199	13	0.62	20.92	4.76e-10
Cell cycle (S/M)	antigen processing and presentation of exogenous peptide antigen via MHC class II (GO:0019886)	92	6	0.29	20.88	0.00406
Cell cycle (S/M)	centrosome organization (GO:0051297)	77	5	0.24	20.79	0.0393
Cell cycle (S/M)	antigen processing and presentation of peptide antigen via MHC class II (GO:0002495)	94	6	0.29	20.44	0.0046
Cell cycle (S/M)	mitotic cell cycle phase transition (GO:0044772)	304	19	0.95	20.01	7.15e-16
Cell cycle (S/M)	negative regulation of ubiquitin-protein transferase activity (GO:0051444)	80	5	0.25	20.01	0.0472
Cell cycle (S/M)	positive regulation of ubiquitin-protein ligase activity involved in regulation of mitotic cell cycle transition (GO:0051437)	80	5	0.25	20.01	0.0472
Cell cycle (S/M)	regulation of microtubule-based process (GO:0032886)	243	15	0.76	19.77	1.01e-11
Cell cycle (S/M)	cell cycle phase transition (GO:0044770)	310	19	0.97	19.63	1.02e-15
Cell cycle (S/M)	regulation of proteasomal ubiquitin-dependent protein catabolic process (GO:0032434)	164	10	0.51	19.53	9.18e-07
Cell cycle (S/M)	regulation of protein complex disassembly (GO:0043244)	214	13	0.67	19.45	1.18e-09
Cell cycle (S/M)	antigen processing and presentation of peptide or polysaccharide antigen via MHC class II (GO:0002504)	99	6	0.31	19.41	0.00621
Cell cycle (S/M)	negative regulation of cytoskeleton organization (GO:0051494)	216	13	0.67	19.27	1.33e-09
Cell cycle (S/M)	negative regulation of chromosome organization (GO:2001251)	117	7	0.37	19.16	0.000766
Cell cycle (S/M)	negative regulation of mitotic cell cycle phase transition (GO:1901991)	201	12	0.63	19.12	1.36e-08
Cell cycle (S/M)	microtubule cytoskeleton organization (GO:0000226)	338	20	1.06	18.95	1.89e-16
Cell cycle (S/M)	protein ubiquitination involved in ubiquitin-dependent protein catabolic process (GO:0042787)	137	8	0.43	18.7	0.000105
Cell cycle (S/M)	positive regulation of mitotic cell cycle (GO:0045931)	121	7	0.38	18.52	0.00096
Cell cycle (S/M)	negative regulation of mitotic cell cycle (GO:0045930)	264	15	0.82	18.19	3.33e-11
Cell cycle (S/M)	negative regulation of cell cycle phase transition (GO:1901988)	212	12	0.66	18.13	2.51e-08
Cell cycle (S/M)	protein-DNA complex assembly (GO:0065004)	178	10	0.56	17.99	2.01e-06
Cell cycle (S/M)	regulation of mitotic cell cycle phase transition (GO:1901990)	305	17	0.95	17.85	5.23e-13
Cell cycle (S/M)	cell cycle G1/S phase transition (GO:0044843)	162	9	0.51	17.79	1.87e-05
Cell cycle (S/M)	G1/S transition of mitotic cell cycle (GO:0000082)	162	9	0.51	17.79	1.87e-05
Cell cycle (S/M)	signal transduction involved in mitotic cell cycle checkpoint (GO:0072413)	109	6	0.34	17.63	0.0108
Cell cycle (S/M)	negative regulation of protein catabolic process (GO:0042177)	128	7	0.4	17.51	0.0014
Cell cycle (S/M)	chromatin assembly (GO:0031497)	129	7	0.4	17.38	0.00147
Cell cycle (S/M)	cell cycle process (GO:0022402)	1109	60	3.46	17.32	2.05e-66
Cell cycle (S/M)	signal transduction involved in cell cycle checkpoint (GO:0072395)	112	6	0.35	17.15	0.0126
Cell cycle (S/M)	nucleosome assembly (GO:0006334)	114	6	0.36	16.85	0.0139
Cell cycle (S/M)	regulation of cell cycle phase transition (GO:1901987)	325	17	1.01	16.75	1.47e-12
Cell cycle (S/M)	regulation of proteasomal protein catabolic process (GO:0061136)	197	10	0.62	16.25	5.3e-06
Cell cycle (S/M)	negative regulation of cell cycle process (GO:0010948)	280	14	0.87	16.01	1.68e-09
Cell cycle (S/M)	protein-DNA complex subunit organization (GO:0071824)	204	10	0.64	15.7	7.39e-06
Cell cycle (S/M)	meiotic nuclear division (GO:0007126)	145	7	0.45	15.46	0.00321
Cell cycle (S/M)	regulation of cell cycle process (GO:0010564)	565	27	1.76	15.3	2.24e-21
Cell cycle (S/M)	positive regulation of cell cycle process (GO:0090068)	293	14	0.92	15.3	3.08e-09
Cell cycle (S/M)	mitotic DNA integrity checkpoint (GO:0044774)	147	7	0.46	15.25	0.00352
Cell cycle (S/M)	negative regulation of organelle organization (GO:0010639)	403	19	1.26	15.1	1.23e-13
Cell cycle (S/M)	microtubule-based movement (GO:0007018)	213	10	0.67	15.03	1.11e-05
Cell cycle (S/M)	chromatin assembly or disassembly (GO:0006333)	150	7	0.47	14.94	0.00402
Cell cycle (S/M)	regulation of mitotic cell cycle (GO:0007346)	527	24	1.65	14.58	5.77e-18
Cell cycle (S/M)	DNA conformation change (GO:0071103)	333	15	1.04	14.42	9.27e-10
Cell cycle (S/M)	meiotic cell cycle process (GO:1903046)	156	7	0.49	14.37	0.00522
Cell cycle (S/M)	regulation of chromosome organization (GO:0033044)	291	13	0.91	14.31	5.36e-08
Cell cycle (S/M)	cell cycle (GO:0007049)	1364	60	4.26	14.09	4.75e-61
Cell cycle (S/M)	microtubule-based process (GO:0007017)	526	23	1.64	14	1.22e-16
Cell cycle (S/M)	mitotic DNA damage checkpoint (GO:0044773)	139	6	0.43	13.82	0.0431
Cell cycle (S/M)	chromatin remodeling (GO:0006338)	139	6	0.43	13.82	0.0431
Cell cycle (S/M)	regulation of proteolysis involved in cellular protein catabolic process (GO:1903050)	256	11	0.8	13.76	3.91e-06
Cell cycle (S/M)	nucleosome organization (GO:0034728)	140	6	0.44	13.72	0.0449
Cell cycle (S/M)	meiotic cell cycle (GO:0051321)	191	8	0.6	13.41	0.00131
Cell cycle (S/M)	DNA integrity checkpoint (GO:0031570)	193	8	0.6	13.27	0.00142
Cell cycle (S/M)	negative regulation of cellular catabolic process (GO:0031330)	175	7	0.55	12.81	0.0111
Cell cycle (S/M)	regulation of cellular protein catabolic process (GO:1903362)	276	11	0.86	12.76	8.52e-06
Cell cycle (S/M)	positive regulation of proteolysis involved in cellular protein catabolic process (GO:1903052)	177	7	0.55	12.66	0.012
Cell cycle (S/M)	DNA damage checkpoint (GO:0000077)	182	7	0.57	12.32	0.0144
Cell cycle (S/M)	proteasome-mediated ubiquitin-dependent protein catabolic process (GO:0043161)	265	10	0.83	12.08	8.73e-05
Cell cycle (S/M)	establishment of organelle localization (GO:0051656)	348	13	1.09	11.96	4.8e-07
Cell cycle (S/M)	organelle localization (GO:0051640)	404	15	1.26	11.89	1.43e-08
Cell cycle (S/M)	positive regulation of cell cycle (GO:0045787)	378	14	1.18	11.86	8.95e-08
Cell cycle (S/M)	positive regulation of cellular protein catabolic process (GO:1903364)	191	7	0.6	11.74	0.0198
Cell cycle (S/M)	proteasomal protein catabolic process (GO:0010498)	274	10	0.86	11.69	0.000119
Cell cycle (S/M)	chromosome organization (GO:0051276)	1092	38	3.41	11.14	6.57e-28
Cell cycle (S/M)	regulation of cell cycle (GO:0051726)	1017	35	3.18	11.02	7.5e-25
Cell cycle (S/M)	negative regulation of cell cycle (GO:0045786)	502	17	1.57	10.84	1.62e-09
Cell cycle (S/M)	DNA biosynthetic process (GO:0071897)	216	7	0.67	10.38	0.044
Cell cycle (S/M)	regulation of cytoskeleton organization (GO:0051493)	509	15	1.59	9.44	3.6e-07
Cell cycle (S/M)	organelle assembly (GO:0070925)	517	15	1.61	9.29	4.47e-07
Cell cycle (S/M)	negative regulation of cellular component organization (GO:0051129)	698	20	2.18	9.18	1.76e-10
Cell cycle (S/M)	regulation of protein catabolic process (GO:0042176)	398	11	1.24	8.85	0.000356
Cell cycle (S/M)	cell proliferation (GO:0008283)	675	18	2.11	8.54	1.5e-08
Cell cycle (S/M)	cytoskeleton organization (GO:0007010)	836	21	2.61	8.04	4.32e-10
Cell cycle (S/M)	small GTPase mediated signal transduction (GO:0007264)	791	19	2.47	7.69	1.95e-08
Cell cycle (S/M)	ubiquitin-dependent protein catabolic process (GO:0006511)	471	11	1.47	7.48	0.00191
Cell cycle (S/M)	modification-dependent protein catabolic process (GO:0019941)	478	11	1.49	7.37	0.0022
Cell cycle (S/M)	modification-dependent macromolecule catabolic process (GO:0043632)	487	11	1.52	7.23	0.00265
Cell cycle (S/M)	regulation of organelle organization (GO:0033043)	1157	26	3.61	7.2	2.27e-12
Cell cycle (S/M)	single-organism organelle organization (GO:1902589)	2269	50	7.09	7.06	2.35e-31
Cell cycle (S/M)	proteolysis involved in cellular protein catabolic process (GO:0051603)	523	11	1.63	6.73	0.00532
Cell cycle (S/M)	protein complex assembly (GO:0006461)	1147	24	3.58	6.7	2.18e-10
Cell cycle (S/M)	protein complex biogenesis (GO:0070271)	1147	24	3.58	6.7	2.18e-10
Cell cycle (S/M)	chromatin modification (GO:0016568)	536	11	1.67	6.57	0.00676
Cell cycle (S/M)	cellular protein catabolic process (GO:0044257)	541	11	1.69	6.51	0.00739
Cell cycle (S/M)	protein complex subunit organization (GO:0071822)	1629	30	5.09	5.9	1.02e-12
Cell cycle (S/M)	protein catabolic process (GO:0030163)	598	11	1.87	5.89	0.0194
Cell cycle (S/M)	macromolecular complex assembly (GO:0065003)	1420	26	4.43	5.86	2.83e-10
Cell cycle (S/M)	chromatin organization (GO:0006325)	669	12	2.09	5.74	0.00826
Cell cycle (S/M)	regulation of cellular catabolic process (GO:0031329)	631	11	1.97	5.58	0.0323
Cell cycle (S/M)	protein modification by small protein conjugation (GO:0032446)	760	13	2.37	5.48	0.00466
Cell cycle (S/M)	DNA metabolic process (GO:0006259)	1008	17	3.15	5.4	7.28e-05
Cell cycle (S/M)	cellular macromolecular complex assembly (GO:0034622)	723	12	2.26	5.31	0.0184
Cell cycle (S/M)	regulation of proteolysis (GO:0030162)	730	12	2.28	5.26	0.0203
Cell cycle (S/M)	organelle organization (GO:0006996)	3308	53	10.33	5.13	2.01e-27
Cell cycle (S/M)	cellular response to DNA damage stimulus (GO:0006974)	868	13	2.71	4.8	0.0203
Cell cycle (S/M)	protein modification by small protein conjugation or removal (GO:0070647)	886	13	2.77	4.7	0.0254
Cell cycle (S/M)	single-organism cellular localization (GO:1902580)	890	13	2.78	4.68	0.0267
Cell cycle (S/M)	macromolecular complex subunit organization (GO:0043933)	2348	32	7.33	4.36	3.1e-10
Cell cycle (S/M)	regulation of transferase activity (GO:0051338)	1040	14	3.25	4.31	0.027
Cell cycle (S/M)	intracellular signal transduction (GO:0035556)	1976	26	6.17	4.21	5.15e-07
Cell cycle (S/M)	cellular component assembly (GO:0022607)	2124	26	6.63	3.92	2.51e-06
Cell cycle (S/M)	regulation of cellular component organization (GO:0051128)	2276	27	7.11	3.8	1.96e-06
Cell cycle (S/M)	cellular localization (GO:0051641)	2083	24	6.5	3.69	5.4e-05
Cell cycle (S/M)	cellular component biogenesis (GO:0044085)	2388	26	7.46	3.49	3.12e-05
Cell cycle (S/M)	cellular component organization (GO:0016043)	5588	56	17.45	3.21	1.75e-19
Cell cycle (S/M)	cellular component organization or biogenesis (GO:0071840)	5745	56	17.94	3.12	7.55e-19
Cell cycle (S/M)	negative regulation of cellular process (GO:0048523)	4246	32	13.26	2.41	0.00173
Cell cycle (S/M)	negative regulation of biological process (GO:0048519)	4624	32	14.44	2.22	0.0128
Cell cycle (S/M)	single-organism cellular process (GO:0044763)	12003	64	37.48	1.71	1.16e-10
Cell cycle (S/M)	regulation of cellular process (GO:0050794)	10542	53	32.92	1.61	0.00196
Cell cycle (S/M)	single-organism process (GO:0044699)	13224	64	41.3	1.55	4.96e-08
Cell cycle (S/M)	regulation of biological process (GO:0050789)	11094	53	34.65	1.53	0.0156
Cell cycle (S/M)	cellular process (GO:0009987)	14730	65	46	1.41	1.43e-06
Cell cycle (S/M)	biological_process (GO:0008150)	16880	65	52.71	1.23	0.0101
Circadian clock	negative regulation of glucocorticoid receptor signaling pathway (GO:2000323)	6	2	0	> 100	0.0192
Circadian clock	regulation of glucocorticoid receptor signaling pathway (GO:2000322)	9	2	0	> 100	0.0431
Circadian clock	circadian regulation of gene expression (GO:0032922)	57	5	0.02	> 100	7.07e-08
Circadian clock	regulation of circadian rhythm (GO:0042752)	106	5	0.04	> 100	1.56e-06
Circadian clock	circadian rhythm (GO:0007623)	148	6	0.06	> 100	2.95e-08
Circadian clock	rhythmic process (GO:0048511)	309	8	0.12	67.36	1.95e-11
Circadian clock	negative regulation of transcription, DNA-templated (GO:0045892)	1171	6	0.45	13.33	0.00664
Circadian clock	negative regulation of nucleic acid-templated transcription (GO:1903507)	1213	6	0.47	12.87	0.00817
Circadian clock	negative regulation of RNA biosynthetic process (GO:1902679)	1228	6	0.47	12.71	0.00878
Circadian clock	negative regulation of RNA metabolic process (GO:0051253)	1269	6	0.49	12.3	0.0107
Circadian clock	negative regulation of cellular macromolecule biosynthetic process (GO:2000113)	1353	6	0.52	11.54	0.0155
Circadian clock	negative regulation of nucleobase-containing compound metabolic process (GO:0045934)	1402	6	0.54	11.13	0.0192
Circadian clock	negative regulation of macromolecule biosynthetic process (GO:0010558)	1441	6	0.55	10.83	0.0225
Circadian clock	negative regulation of cellular biosynthetic process (GO:0031327)	1498	6	0.58	10.42	0.0283
Circadian clock	negative regulation of biosynthetic process (GO:0009890)	1523	6	0.59	10.25	0.0312
Circadian clock	negative regulation of nitrogen compound metabolic process (GO:0051172)	1526	6	0.59	10.23	0.0315
Circadian clock	negative regulation of gene expression (GO:0010629)	1547	6	0.59	10.09	0.0341
Circadian clock	transcription, DNA-templated (GO:0006351)	2786	8	1.07	7.47	0.00085
Circadian clock	nucleic acid-templated transcription (GO:0097659)	2787	8	1.07	7.47	0.000853
Circadian clock	RNA biosynthetic process (GO:0032774)	2931	8	1.13	7.1	0.00128
Circadian clock	nucleobase-containing compound biosynthetic process (GO:0034654)	3338	8	1.28	6.24	0.00361
Circadian clock	aromatic compound biosynthetic process (GO:0019438)	3449	8	1.33	6.03	0.00469
Circadian clock	heterocycle biosynthetic process (GO:0018130)	3451	8	1.33	6.03	0.00471
Circadian clock	organic cyclic compound biosynthetic process (GO:1901362)	3579	8	1.38	5.82	0.00631
Circadian clock	RNA metabolic process (GO:0016070)	3733	8	1.43	5.58	0.00883
Circadian clock	regulation of transcription, DNA-templated (GO:0006355)	3740	8	1.44	5.57	0.00897
Circadian clock	regulation of nucleic acid-templated transcription (GO:1903506)	3763	8	1.45	5.53	0.00942
Circadian clock	regulation of RNA biosynthetic process (GO:2001141)	3783	8	1.45	5.5	0.00983
Circadian clock	regulation of RNA metabolic process (GO:0051252)	3884	8	1.49	5.36	0.0121
Circadian clock	cellular nitrogen compound biosynthetic process (GO:0044271)	3898	8	1.5	5.34	0.0125
Circadian clock	cellular macromolecule biosynthetic process (GO:0034645)	4097	8	1.57	5.08	0.0186
Circadian clock	regulation of cellular macromolecule biosynthetic process (GO:2000112)	4113	8	1.58	5.06	0.0192
Circadian clock	macromolecule biosynthetic process (GO:0009059)	4181	8	1.61	4.98	0.0219
Circadian clock	regulation of nucleobase-containing compound metabolic process (GO:0019219)	4205	8	1.62	4.95	0.0229
Circadian clock	regulation of macromolecule biosynthetic process (GO:0010556)	4229	8	1.63	4.92	0.024
Circadian clock	gene expression (GO:0010467)	4236	8	1.63	4.91	0.0243
Circadian clock	nucleic acid metabolic process (GO:0090304)	4390	8	1.69	4.74	0.0323
Circadian clock	regulation of cellular biosynthetic process (GO:0031326)	4409	8	1.69	4.72	0.0334
Circadian clock	regulation of biosynthetic process (GO:0009889)	4458	8	1.71	4.67	0.0365
Circadian clock	regulation of gene expression (GO:0010468)	4460	8	1.71	4.67	0.0367
Circadian clock	regulation of nitrogen compound metabolic process (GO:0051171)	4501	8	1.73	4.62	0.0395
Eccrine sweat gland	saliva secretion (GO:0046541)	5	3	0.03	99.91	0.0356
Eccrine sweat gland	stem cell differentiation (GO:0048863)	196	9	1.18	7.65	0.0275
Eccrine sweat gland	regulation of biological quality (GO:0065008)	3602	43	21.63	1.99	0.0261
Eccrine sweat gland	single-organism cellular process (GO:0044763)	12003	100	72.08	1.39	0.000921
Eccrine sweat gland	single-organism process (GO:0044699)	13224	106	79.42	1.33	0.000994
Endothelium	angiogenesis (GO:0001525)	299	8	0.53	15.05	0.000398
Endothelium	blood vessel morphogenesis (GO:0048514)	378	9	0.67	13.39	0.000139
Endothelium	blood vessel development (GO:0001568)	463	10	0.82	12.15	4.92e-05
Endothelium	vasculature development (GO:0001944)	485	10	0.86	11.6	7.62e-05
Endothelium	circulatory system development (GO:0072359)	813	12	1.45	8.3	7.72e-05
Endothelium	cardiovascular system development (GO:0072358)	813	12	1.45	8.3	7.72e-05
Endothelium	Unclassified (UNCLASSIFIED)	3934	6	6.99	0.86	0
FcεR signalling	Fc-epsilon receptor signaling pathway (GO:0038095)	132	3	0.04	78.84	0.0404
Fibroblast	protein heterotrimerization (GO:0070208)	14	6	0.09	68.09	4.44e-06
Fibroblast	collagen fibril organization (GO:0030199)	38	12	0.24	50.17	2.94e-13
Fibroblast	extracellular fibril organization (GO:0043206)	13	4	0.08	48.89	0.0138
Fibroblast	fibril organization (GO:0097435)	19	5	0.12	41.81	0.00141
Fibroblast	collagen catabolic process (GO:0030574)	75	16	0.47	33.9	6.24e-16
Fibroblast	collagen metabolic process (GO:0032963)	85	17	0.53	31.78	1.22e-16
Fibroblast	multicellular organism catabolic process (GO:0044243)	82	16	0.52	31	2.51e-15
Fibroblast	multicellular organismal macromolecule metabolic process (GO:0044259)	90	17	0.57	30.01	3.13e-16
Fibroblast	protein trimerization (GO:0070206)	42	7	0.26	26.48	0.000101
Fibroblast	multicellular organism metabolic process (GO:0044236)	104	17	0.65	25.97	3.4e-15
Fibroblast	extracellular matrix disassembly (GO:0022617)	123	19	0.77	24.54	7.08e-17
Fibroblast	aorta development (GO:0035904)	42	6	0.26	22.7	0.00281
Fibroblast	cellular response to amino acid stimulus (GO:0071230)	54	7	0.34	20.6	0.00055
Fibroblast	extracellular matrix organization (GO:0030198)	374	43	2.35	18.27	1.15e-37
Fibroblast	extracellular structure organization (GO:0043062)	375	43	2.36	18.22	1.29e-37
Fibroblast	response to amino acid (GO:0043200)	114	9	0.72	12.54	0.000474
Fibroblast	ossification (GO:0001503)	252	16	1.59	10.09	6.54e-08
Fibroblast	cellular response to acid chemical (GO:0071229)	182	10	1.15	8.73	0.00238
Fibroblast	blood vessel development (GO:0001568)	463	17	2.91	5.83	5.54e-05
Fibroblast	vasculature development (GO:0001944)	485	17	3.05	5.57	0.000109
Fibroblast	skeletal system development (GO:0001501)	470	16	2.96	5.41	0.000446
Fibroblast	response to acid chemical (GO:0001101)	424	14	2.67	5.25	0.00459
Fibroblast	cellular component disassembly (GO:0022411)	686	22	4.32	5.1	3.3e-06
Fibroblast	circulatory system development (GO:0072359)	813	21	5.12	4.1	0.000359
Fibroblast	cardiovascular system development (GO:0072358)	813	21	5.12	4.1	0.000359
Fibroblast	regulation of cell migration (GO:0030334)	666	17	4.19	4.06	0.00923
Fibroblast	cell adhesion (GO:0007155)	1059	27	6.67	4.05	4.06e-06
Fibroblast	regulation of cell motility (GO:2000145)	715	18	4.5	4	0.00528
Fibroblast	biological adhesion (GO:0022610)	1075	27	6.77	3.99	5.61e-06
Fibroblast	regulation of locomotion (GO:0040012)	772	19	4.86	3.91	0.00351
Fibroblast	regulation of cellular component movement (GO:0051270)	772	19	4.86	3.91	0.00351
Fibroblast	wound healing (GO:0042060)	674	16	4.24	3.77	0.0487
Fibroblast	single-organism catabolic process (GO:0044712)	1058	24	6.66	3.6	0.000396
Fibroblast	organ morphogenesis (GO:0009887)	885	19	5.57	3.41	0.026
Fibroblast	regulation of cell proliferation (GO:0042127)	1501	26	9.45	2.75	0.0179
Fibroblast	multicellular organism development (GO:0007275)	4737	64	29.81	2.15	4.76e-07
Fibroblast	animal organ development (GO:0048513)	2833	38	17.83	2.13	0.0276
Fibroblast	system development (GO:0048731)	4147	54	26.1	2.07	0.000173
Fibroblast	single-multicellular organism process (GO:0044707)	5587	72	35.16	2.05	8.56e-08
Fibroblast	anatomical structure development (GO:0048856)	5200	65	32.73	1.99	9.39e-06
Fibroblast	single-organism developmental process (GO:0044767)	5414	66	34.07	1.94	1.85e-05
Fibroblast	developmental process (GO:0032502)	5502	66	34.63	1.91	3.73e-05
Fibroblast	cellular component organization (GO:0016043)	5588	66	35.17	1.88	7.28e-05
Fibroblast	cellular component organization or biogenesis (GO:0071840)	5745	66	36.16	1.83	0.000236
Fibroblast	multicellular organismal process (GO:0032501)	6615	74	41.63	1.78	3.95e-05
Fibroblast	single-organism process (GO:0044699)	13224	108	83.23	1.3	0.0141
Fibroblast	biological_process (GO:0008150)	16880	125	106.24	1.18	0.0124
Hair follicle	hair cycle (GO:0042633)	84	12	0.32	37.64	6.14e-12
Hair follicle	molting cycle (GO:0042303)	84	12	0.32	37.64	6.14e-12
Hair follicle	epidermis development (GO:0008544)	260	13	0.99	13.17	1.82e-07
Hair follicle	skin development (GO:0043588)	212	8	0.8	9.94	0.0131
Hair follicle	epithelium development (GO:0060429)	969	16	3.68	4.35	0.00523
Hair follicle	Unclassified (UNCLASSIFIED)	3934	29	14.93	1.94	0
IFN	positive regulation of cAMP-mediated signaling (GO:0043950)	11	3	0.01	> 100	0.00138
IFN	regulation of cAMP-mediated signaling (GO:0043949)	22	3	0.02	> 100	0.011
IFN	type I interferon signaling pathway (GO:0060337)	69	8	0.07	> 100	1.46e-11
IFN	cellular response to type I interferon (GO:0071357)	70	8	0.07	> 100	1.64e-11
IFN	response to type I interferon (GO:0034340)	74	8	0.07	> 100	2.55e-11
IFN	negative regulation of viral genome replication (GO:0045071)	51	4	0.05	81.62	0.0014
IFN	defense response to virus (GO:0051607)	166	11	0.16	68.96	1.08e-14
IFN	negative regulation of viral process (GO:0048525)	91	5	0.09	57.18	0.000193
IFN	regulation of viral genome replication (GO:0045069)	76	4	0.07	54.77	0.00678
IFN	interferon-gamma-mediated signaling pathway (GO:0060333)	78	4	0.07	53.37	0.00751
IFN	response to virus (GO:0009615)	251	12	0.24	49.75	8.99e-15
IFN	negative regulation of viral life cycle (GO:1903901)	88	4	0.08	47.3	0.0121
IFN	negative regulation of multi-organism process (GO:0043901)	157	5	0.15	33.14	0.00284
IFN	regulation of viral process (GO:0050792)	202	5	0.19	25.76	0.00975
IFN	immune effector process (GO:0002252)	477	11	0.46	24	1.05e-09
IFN	regulation of symbiosis, encompassing mutualism through parasitism (GO:0043903)	226	5	0.22	23.02	0.0169
IFN	cytokine-mediated signaling pathway (GO:0019221)	551	12	0.53	22.66	1.01e-10
IFN	defense response to other organism (GO:0098542)	516	11	0.5	22.19	2.45e-09
IFN	cellular response to cytokine stimulus (GO:0071345)	706	12	0.68	17.69	1.87e-09
IFN	response to other organism (GO:0051707)	883	14	0.85	16.5	1.54e-11
IFN	response to external biotic stimulus (GO:0043207)	883	14	0.85	16.5	1.54e-11
IFN	response to biotic stimulus (GO:0009607)	918	14	0.88	15.87	2.62e-11
IFN	response to cytokine (GO:0034097)	811	12	0.78	15.4	9.5e-09
IFN	innate immune response (GO:0045087)	1058	9	1.02	8.85	0.00188
IFN	immune response (GO:0006955)	1503	12	1.44	8.31	1.2e-05
IFN	defense response (GO:0006952)	1667	13	1.6	8.12	2.08e-06
IFN	immune system process (GO:0002376)	2226	14	2.14	6.55	4.36e-06
IFN	response to external stimulus (GO:0009605)	2261	14	2.17	6.44	5.37e-06
IFN	cellular response to organic substance (GO:0071310)	2191	13	2.11	6.17	6.07e-05
IFN	multi-organism process (GO:0051704)	2398	14	2.3	6.08	1.17e-05
IFN	cellular response to chemical stimulus (GO:0070887)	2667	13	2.56	5.07	0.000663
IFN	cell surface receptor signaling pathway (GO:0007166)	2470	12	2.37	5.06	0.00321
IFN	response to organic substance (GO:0010033)	2931	13	2.82	4.62	0.00206
IFN	response to stress (GO:0006950)	3908	15	3.76	3.99	0.000618
Keratinocyte (subset)	neutrophil aggregation (GO:0070488)	2	2	0	> 100	0.0016
Keratinocyte (subset)	sequestering of zinc ion (GO:0032119)	4	2	0	> 100	0.0064
Keratinocyte (subset)	peptidyl-cysteine S-nitrosylation (GO:0018119)	6	2	0	> 100	0.0144
Keratinocyte (subset)	protein nitrosylation (GO:0017014)	6	2	0	> 100	0.0144
Keratinocyte (subset)	chemokine production (GO:0032602)	8	2	0	> 100	0.0256
Keratinocyte (subset)	sequestering of metal ion (GO:0051238)	12	3	0	> 100	5.52e-05
Keratinocyte (subset)	leukocyte migration involved in inflammatory response (GO:0002523)	11	2	0	> 100	0.0483
Keratinocyte (subset)	defense response to bacterium (GO:0042742)	249	4	0.08	47.77	0.00575
Keratinocyte (subset)	Unclassified (UNCLASSIFIED)	3934	2	1.32	1.51	0
Keratinocyte differentiation	keratinization (GO:0031424)	50	5	0.18	27.75	0.0099
Keratinocyte differentiation	peptide cross-linking (GO:0018149)	56	5	0.2	24.78	0.0172
Keratinocyte differentiation	keratinocyte differentiation (GO:0030216)	101	7	0.36	19.23	0.000777
Keratinocyte differentiation	epidermal cell differentiation (GO:0009913)	148	7	0.53	13.13	0.00986
Keratinocyte differentiation	skin development (GO:0043588)	212	10	0.76	13.09	4.5e-05
Keratinocyte differentiation	epidermis development (GO:0008544)	260	11	0.94	11.74	2.24e-05
Macrophage / DC	macrophage activation (GO:0042116)	31	4	0.07	55.95	0.0075
Macrophage / DC	myeloid cell activation involved in immune response (GO:0002275)	40	4	0.09	43.36	0.0205
Macrophage / DC	myeloid leukocyte activation (GO:0002274)	97	7	0.22	31.29	2.45e-05
Macrophage / DC	immunoglobulin mediated immune response (GO:0016064)	87	5	0.2	24.92	0.0155
Macrophage / DC	B cell mediated immunity (GO:0019724)	89	5	0.21	24.36	0.0173
Macrophage / DC	integrin-mediated signaling pathway (GO:0007229)	105	5	0.24	20.65	0.0385
Macrophage / DC	pattern recognition receptor signaling pathway (GO:0002221)	148	7	0.34	20.51	0.000433
Macrophage / DC	toll-like receptor signaling pathway (GO:0002224)	129	6	0.3	20.17	0.00459
Macrophage / DC	adaptive immune response (GO:0002250)	280	13	0.65	20.13	4.85e-10
Macrophage / DC	adaptive immune response based on somatic recombination of immune receptors built from immunoglobulin superfamily domains (GO:0002460)	144	6	0.33	18.07	0.00865
Macrophage / DC	innate immune response-activating signal transduction (GO:0002758)	241	10	0.56	17.99	1.56e-06
Macrophage / DC	activation of innate immune response (GO:0002218)	252	10	0.58	17.21	2.4e-06
Macrophage / DC	activation of immune response (GO:0002253)	471	18	1.09	16.57	7.63e-14
Macrophage / DC	positive regulation of innate immune response (GO:0045089)	296	10	0.68	14.65	1.11e-05
Macrophage / DC	receptor-mediated endocytosis (GO:0006898)	238	8	0.55	14.58	0.000605
Macrophage / DC	immune response-activating signal transduction (GO:0002757)	418	14	0.96	14.52	3.63e-09
Macrophage / DC	phagocytosis (GO:0006909)	189	6	0.44	13.77	0.0409
Macrophage / DC	inflammatory response (GO:0006954)	459	14	1.06	13.23	1.26e-08
Macrophage / DC	positive regulation of immune response (GO:0050778)	610	18	1.41	12.8	6.6e-12
Macrophage / DC	regulation of innate immune response (GO:0045088)	406	11	0.94	11.75	1.49e-05
Macrophage / DC	endocytosis (GO:0006897)	522	14	1.2	11.63	6.94e-08
Macrophage / DC	positive regulation of defense response (GO:0031349)	410	10	0.95	10.58	0.000239
Macrophage / DC	immune response-regulating signaling pathway (GO:0002764)	592	14	1.37	10.25	3.62e-07
Macrophage / DC	positive regulation of immune system process (GO:0002684)	903	21	2.08	10.08	1.42e-12
Macrophage / DC	immune effector process (GO:0002252)	477	11	1.1	10	7.8e-05
Macrophage / DC	regulation of immune response (GO:0050776)	1034	22	2.38	9.23	1.32e-12
Macrophage / DC	innate immune response (GO:0045087)	1058	21	2.44	8.61	3.25e-11
Macrophage / DC	leukocyte activation (GO:0045321)	411	8	0.95	8.44	0.0356
Macrophage / DC	immune response (GO:0006955)	1503	27	3.47	7.79	6.16e-15
Macrophage / DC	regulation of immune system process (GO:0002682)	1539	26	3.55	7.33	1.74e-13
Macrophage / DC	regulation of defense response (GO:0031347)	800	13	1.84	7.05	0.000179
Macrophage / DC	defense response (GO:0006952)	1667	27	3.84	7.02	8.5e-14
Macrophage / DC	cell activation (GO:0001775)	647	10	1.49	6.7	0.0154
Macrophage / DC	immune system process (GO:0002376)	2226	29	5.13	5.65	8.42e-13
Macrophage / DC	vesicle-mediated transport (GO:0016192)	1268	15	2.92	5.13	0.000772
Macrophage / DC	positive regulation of response to stimulus (GO:0048584)	2027	21	4.67	4.49	7.64e-06
Macrophage / DC	cell surface receptor signaling pathway (GO:0007166)	2470	21	5.7	3.69	0.000264
Macrophage / DC	response to stress (GO:0006950)	3908	30	9.01	3.33	2.66e-07
Macrophage / DC	regulation of response to stimulus (GO:0048583)	3823	26	8.82	2.95	0.000233
Macrophage / DC	positive regulation of biological process (GO:0048518)	5476	29	12.63	2.3	0.00564
Macrophage / DC	signal transduction (GO:0007165)	5174	27	11.93	2.26	0.0286
Macrophage / DC	cell communication (GO:0007154)	5650	29	13.03	2.23	0.0114
Macrophage / DC	single organism signaling (GO:0044700)	5561	28	12.82	2.18	0.0326
Macrophage / DC	signaling (GO:0023052)	5564	28	12.83	2.18	0.0329
Macrophage / DC	response to stimulus (GO:0050896)	8117	39	18.72	2.08	2.12e-05
Melanocyte	melanin biosynthetic process from tyrosine (GO:0006583)	2	2	0	> 100	0.0016
Melanocyte	eye pigment biosynthetic process (GO:0006726)	4	2	0	> 100	0.0064
Melanocyte	pigment metabolic process involved in pigmentation (GO:0043474)	4	2	0	> 100	0.0064
Melanocyte	pigment metabolic process involved in developmental pigmentation (GO:0043324)	4	2	0	> 100	0.0064
Melanocyte	eye pigment metabolic process (GO:0042441)	4	2	0	> 100	0.0064
Melanocyte	eye pigmentation (GO:0048069)	6	2	0	> 100	0.0144
Melanocyte	melanin biosynthetic process (GO:0042438)	14	4	0	> 100	5.9e-08
Melanocyte	melanin metabolic process (GO:0006582)	16	4	0.01	> 100	1.01e-07
Melanocyte	tyrosine metabolic process (GO:0006570)	11	2	0	> 100	0.0483
Melanocyte	secondary metabolite biosynthetic process (GO:0044550)	29	4	0.01	> 100	1.08e-06
Melanocyte	melanosome organization (GO:0032438)	23	3	0.01	> 100	0.000388
Melanocyte	pigment granule organization (GO:0048753)	24	3	0.01	> 100	0.000441
Melanocyte	phenol-containing compound biosynthetic process (GO:0046189)	35	4	0.01	> 100	2.3e-06
Melanocyte	developmental pigmentation (GO:0048066)	41	4	0.01	> 100	4.33e-06
Melanocyte	pigment biosynthetic process (GO:0046148)	60	5	0.02	> 100	3.43e-08
Melanocyte	pigment metabolic process (GO:0042440)	74	5	0.02	> 100	9.78e-08
Melanocyte	secondary metabolic process (GO:0019748)	61	4	0.02	> 100	2.12e-05
Melanocyte	cellular pigmentation (GO:0033059)	48	3	0.02	> 100	0.00352
Melanocyte	pigmentation (GO:0043473)	89	5	0.03	> 100	2.46e-07
Melanocyte	phenol-containing compound metabolic process (GO:0018958)	84	4	0.03	> 100	7.59e-05
Melanocyte	organic hydroxy compound biosynthetic process (GO:1901617)	185	4	0.06	64.29	0.00176
Skeletal muscle	detection of muscle stretch (GO:0035995)	4	3	0.01	> 100	0.00209
Skeletal muscle	skeletal muscle thin filament assembly (GO:0030240)	6	4	0.02	> 100	2.93e-05
Skeletal muscle	skeletal myofibril assembly (GO:0014866)	9	5	0.03	> 100	7.27e-07
Skeletal muscle	pointed-end actin filament capping (GO:0051694)	7	3	0.02	> 100	0.0111
Skeletal muscle	transition between fast and slow fiber (GO:0014883)	7	3	0.02	> 100	0.0111
Skeletal muscle	actin-myosin filament sliding (GO:0033275)	38	15	0.11	> 100	4.49e-24
Skeletal muscle	muscle filament sliding (GO:0030049)	38	15	0.11	> 100	4.49e-24
Skeletal muscle	regulation of skeletal muscle contraction (GO:0014819)	11	4	0.03	> 100	0.000328
Skeletal muscle	sarcoplasmic reticulum calcium ion transport (GO:0070296)	11	3	0.03	93.06	0.0428
Skeletal muscle	cardiac myofibril assembly (GO:0055003)	16	4	0.05	85.3	0.00145
Skeletal muscle	myofibril assembly (GO:0030239)	51	12	0.15	80.29	6.03e-16
Skeletal muscle	skeletal muscle contraction (GO:0003009)	31	7	0.09	77.05	5.45e-08
Skeletal muscle	actin-mediated cell contraction (GO:0070252)	72	15	0.21	71.09	6.09e-20
Skeletal muscle	skeletal muscle fiber development (GO:0048741)	22	4	0.06	62.04	0.00512
Skeletal muscle	sarcomere organization (GO:0045214)	29	5	0.08	58.83	0.000242
Skeletal muscle	musculoskeletal movement (GO:0050881)	42	7	0.12	56.87	4.46e-07
Skeletal muscle	multicellular organismal movement (GO:0050879)	42	7	0.12	56.87	4.46e-07
Skeletal muscle	actin filament-based movement (GO:0030048)	91	15	0.27	56.24	1.96e-18
Skeletal muscle	myotube cell development (GO:0014904)	25	4	0.07	54.59	0.00848
Skeletal muscle	muscle fiber development (GO:0048747)	44	7	0.13	54.28	6.15e-07
Skeletal muscle	striated muscle contraction (GO:0006941)	96	15	0.28	53.31	4.34e-18
Skeletal muscle	cardiac muscle tissue morphogenesis (GO:0055008)	54	8	0.16	50.55	4.41e-08
Skeletal muscle	actomyosin structure organization (GO:0031032)	81	12	0.24	50.55	1.45e-13
Skeletal muscle	cardiac muscle contraction (GO:0060048)	64	9	0.19	47.98	3.04e-09
Skeletal muscle	regulation of the force of heart contraction (GO:0002026)	29	4	0.08	47.06	0.0152
Skeletal muscle	muscle contraction (GO:0006936)	232	31	0.68	45.59	4.01e-40
Skeletal muscle	heart contraction (GO:0060047)	77	10	0.23	44.31	3.01e-10
Skeletal muscle	muscle tissue morphogenesis (GO:0060415)	64	8	0.19	42.65	1.68e-07
Skeletal muscle	heart process (GO:0003015)	82	10	0.24	41.61	5.58e-10
Skeletal muscle	striated muscle cell development (GO:0055002)	115	14	0.34	41.54	3.6e-15
Skeletal muscle	muscle system process (GO:0003012)	279	32	0.82	39.14	1.45e-39
Skeletal muscle	muscle organ morphogenesis (GO:0048644)	71	8	0.21	38.45	3.79e-07
Skeletal muscle	muscle cell development (GO:0055001)	128	14	0.38	37.32	1.57e-14
Skeletal muscle	cardiac muscle cell development (GO:0055013)	48	5	0.14	35.54	0.00288
Skeletal muscle	ventricular cardiac muscle tissue morphogenesis (GO:0055010)	39	4	0.11	35	0.0487
Skeletal muscle	cardiac cell development (GO:0055006)	51	5	0.15	33.45	0.00387
Skeletal muscle	regulation of striated muscle contraction (GO:0006942)	75	7	0.22	31.85	2.39e-05
Skeletal muscle	striated muscle cell differentiation (GO:0051146)	172	14	0.5	27.77	8.94e-13
Skeletal muscle	skeletal muscle tissue development (GO:0007519)	129	10	0.38	26.45	4.67e-08
Skeletal muscle	skeletal muscle organ development (GO:0060538)	139	10	0.41	24.55	9.63e-08
Skeletal muscle	cardiac muscle tissue development (GO:0048738)	141	10	0.41	24.2	1.11e-07
Skeletal muscle	cardiac muscle cell differentiation (GO:0055007)	75	5	0.22	22.75	0.0252
Skeletal muscle	striated muscle tissue development (GO:0014706)	265	17	0.78	21.89	1.58e-14
Skeletal muscle	muscle organ development (GO:0007517)	281	18	0.82	21.86	1.38e-15
Skeletal muscle	regulation of muscle contraction (GO:0006937)	144	9	0.42	21.33	3.76e-06
Skeletal muscle	muscle tissue development (GO:0060537)	278	17	0.81	20.87	3.47e-14
Skeletal muscle	muscle cell differentiation (GO:0042692)	250	14	0.73	19.11	1.42e-10
Skeletal muscle	regulation of muscle system process (GO:0090257)	192	10	0.56	17.77	2.16e-06
Skeletal muscle	muscle structure development (GO:0061061)	452	23	1.32	17.36	7.77e-19
Skeletal muscle	actin filament-based process (GO:0030029)	466	23	1.37	16.84	1.53e-18
Skeletal muscle	cellular component assembly involved in morphogenesis (GO:0010927)	258	12	0.76	15.87	1.08e-07
Skeletal muscle	regulation of heart contraction (GO:0008016)	224	9	0.66	13.71	0.000167
Skeletal muscle	heart morphogenesis (GO:0003007)	219	8	0.64	12.46	0.00222
Skeletal muscle	actin cytoskeleton organization (GO:0030036)	400	13	1.17	11.09	1.12e-06
Skeletal muscle	regulation of blood circulation (GO:1903522)	298	9	0.87	10.31	0.00185
Skeletal muscle	blood circulation (GO:0008015)	363	10	1.06	9.4	0.00086
Skeletal muscle	regulation of system process (GO:0044057)	510	14	1.49	9.37	1.77e-06
Skeletal muscle	circulatory system process (GO:0003013)	366	10	1.07	9.32	0.000927
Skeletal muscle	organelle assembly (GO:0070925)	517	13	1.52	8.58	2.43e-05
Skeletal muscle	heart development (GO:0007507)	481	12	1.41	8.51	0.000116
Skeletal muscle	system process (GO:0003008)	1793	32	5.25	6.09	1.22e-14
Skeletal muscle	cytoskeleton organization (GO:0007010)	836	14	2.45	5.71	0.000884
Skeletal muscle	circulatory system development (GO:0072359)	813	12	2.38	5.04	0.0303
Skeletal muscle	cardiovascular system development (GO:0072358)	813	12	2.38	5.04	0.0303
Skeletal muscle	tissue development (GO:0009888)	1562	18	4.58	3.93	0.00263
Skeletal muscle	movement of cell or subcellular component (GO:0006928)	1572	17	4.61	3.69	0.0147
Skeletal muscle	multicellular organismal process (GO:0032501)	6615	39	19.39	2.01	0.00208
Smooth muscle	myofibril assembly (GO:0030239)	51	7	0.12	60.78	2.53e-07
Smooth muscle	actin-myosin filament sliding (GO:0033275)	38	4	0.09	46.62	0.0154
Smooth muscle	muscle filament sliding (GO:0030049)	38	4	0.09	46.62	0.0154
Smooth muscle	actomyosin structure organization (GO:0031032)	81	8	0.18	43.74	1.19e-07
Smooth muscle	smooth muscle contraction (GO:0006939)	46	4	0.1	38.51	0.0325
Smooth muscle	striated muscle cell development (GO:0055002)	115	10	0.26	38.51	9.4e-10
Smooth muscle	muscle cell development (GO:0055001)	128	10	0.29	34.6	2.69e-09
Smooth muscle	muscle system process (GO:0003012)	279	17	0.63	26.98	2.25e-16
Smooth muscle	striated muscle cell differentiation (GO:0051146)	172	10	0.39	25.75	4.8e-08
Smooth muscle	muscle contraction (GO:0006936)	232	13	0.52	24.81	3.34e-11
Smooth muscle	regulation of muscle contraction (GO:0006937)	144	8	0.33	24.6	1.07e-05
Smooth muscle	actin filament-based movement (GO:0030048)	91	5	0.21	24.33	0.0174
Smooth muscle	muscle cell differentiation (GO:0042692)	250	12	0.56	21.26	2.63e-09
Smooth muscle	cardiac muscle tissue development (GO:0048738)	141	6	0.32	18.84	0.00675
Smooth muscle	regulation of muscle system process (GO:0090257)	192	8	0.43	18.45	9.87e-05
Smooth muscle	muscle tissue development (GO:0060537)	278	10	0.63	15.93	4.92e-06
Smooth muscle	muscle structure development (GO:0061061)	452	14	1.02	13.72	7.45e-09
Smooth muscle	striated muscle tissue development (GO:0014706)	265	8	0.6	13.37	0.00115
Smooth muscle	actin filament-based process (GO:0030029)	466	14	1.05	13.3	1.12e-08
Smooth muscle	actin cytoskeleton organization (GO:0030036)	400	11	0.9	12.18	1e-05
Smooth muscle	cellular component assembly involved in morphogenesis (GO:0010927)	258	7	0.58	12.02	0.0151
Smooth muscle	regulation of system process (GO:0044057)	510	9	1.15	7.82	0.0154
Smooth muscle	cytoskeleton organization (GO:0007010)	836	13	1.89	6.89	0.000227
Smooth muscle	system process (GO:0003008)	1793	19	4.05	4.69	3.12e-05
Smooth muscle	tissue development (GO:0009888)	1562	14	3.53	3.97	0.0468
Smooth muscle	cell development (GO:0048468)	1742	15	3.93	3.81	0.0319
Plasma cell	complement activation, classical pathway (GO:0006958)	54	3	0.01	> 100	0.000575
Plasma cell	humoral immune response mediated by circulating immunoglobulin (GO:0002455)	59	3	0.01	> 100	0.00075
Plasma cell	complement activation (GO:0006956)	69	3	0.01	> 100	0.0012
Plasma cell	immunoglobulin mediated immune response (GO:0016064)	87	3	0.02	> 100	0.0024
Plasma cell	B cell mediated immunity (GO:0019724)	89	3	0.02	> 100	0.00257
Plasma cell	protein activation cascade (GO:0072376)	92	3	0.02	> 100	0.00284
Plasma cell	regulation of B cell activation (GO:0050864)	123	3	0.02	> 100	0.00678
Plasma cell	lymphocyte mediated immunity (GO:0002449)	134	3	0.03	> 100	0.00876
Plasma cell	adaptive immune response based on somatic recombination of immune receptors built from immunoglobulin superfamily domains (GO:0002460)	144	3	0.03	> 100	0.0109
Plasma cell	humoral immune response (GO:0006959)	172	3	0.03	90.76	0.0185
Plasma cell	leukocyte mediated immunity (GO:0002443)	173	3	0.03	90.23	0.0188
Plasma cell	phagocytosis (GO:0006909)	189	3	0.04	82.6	0.0245
Plasma cell	receptor-mediated endocytosis (GO:0006898)	238	3	0.05	65.59	0.0489
Plasma cell	positive regulation of immune system process (GO:0002684)	903	4	0.17	23.05	0.0292
Sebaceous gland	alpha-linolenic acid metabolic process (GO:0036109)	13	6	0.06	93.27	6.65e-07
Sebaceous gland	linoleic acid metabolic process (GO:0043651)	15	6	0.07	80.83	1.56e-06
Sebaceous gland	long-chain fatty-acyl-CoA metabolic process (GO:0035336)	47	10	0.23	43	5.54e-10
Sebaceous gland	secondary alcohol biosynthetic process (GO:1902653)	39	8	0.19	41.45	2.54e-07
Sebaceous gland	cholesterol biosynthetic process (GO:0006695)	39	8	0.19	41.45	2.54e-07
Sebaceous gland	very long-chain fatty acid metabolic process (GO:0000038)	31	6	0.15	39.11	0.000114
Sebaceous gland	acyl-CoA biosynthetic process (GO:0071616)	58	11	0.29	38.33	1.02e-10
Sebaceous gland	thioester biosynthetic process (GO:0035384)	58	11	0.29	38.33	1.02e-10
Sebaceous gland	fatty-acyl-CoA metabolic process (GO:0035337)	53	10	0.26	38.13	1.8e-09
Sebaceous gland	long-chain fatty-acyl-CoA biosynthetic process (GO:0035338)	43	8	0.21	37.6	5.47e-07
Sebaceous gland	fatty-acyl-CoA biosynthetic process (GO:0046949)	45	8	0.22	35.92	7.8e-07
Sebaceous gland	triglyceride biosynthetic process (GO:0019432)	69	12	0.34	35.14	1.68e-11
Sebaceous gland	sterol biosynthetic process (GO:0016126)	46	8	0.23	35.14	9.26e-07
Sebaceous gland	acylglycerol biosynthetic process (GO:0046463)	71	12	0.35	34.15	2.35e-11
Sebaceous gland	neutral lipid biosynthetic process (GO:0046460)	71	12	0.35	34.15	2.35e-11
Sebaceous gland	acyl-CoA metabolic process (GO:0006637)	103	14	0.51	27.47	1.99e-12
Sebaceous gland	thioester metabolic process (GO:0035383)	103	14	0.51	27.47	1.99e-12
Sebaceous gland	long-chain fatty acid metabolic process (GO:0001676)	105	12	0.52	23.09	2.24e-09
Sebaceous gland	acetyl-CoA metabolic process (GO:0006084)	44	5	0.22	22.96	0.0257
Sebaceous gland	primary alcohol metabolic process (GO:0034308)	44	5	0.22	22.96	0.0257
Sebaceous gland	triglyceride metabolic process (GO:0006641)	126	14	0.62	22.45	3.05e-11
Sebaceous gland	acylglycerol metabolic process (GO:0006639)	137	15	0.68	22.13	3.69e-12
Sebaceous gland	neutral lipid metabolic process (GO:0006638)	138	15	0.68	21.96	4.1e-12
Sebaceous gland	fatty acid catabolic process (GO:0009062)	75	8	0.37	21.55	4.11e-05
Sebaceous gland	fatty acid oxidation (GO:0019395)	76	8	0.38	21.27	4.55e-05
Sebaceous gland	lipid oxidation (GO:0034440)	77	8	0.38	21	5.04e-05
Sebaceous gland	fatty acid beta-oxidation (GO:0006635)	58	6	0.29	20.9	0.00438
Sebaceous gland	fatty acid biosynthetic process (GO:0006633)	134	13	0.66	19.6	1.68e-09
Sebaceous gland	cholesterol metabolic process (GO:0008203)	108	10	0.53	18.71	1.78e-06
Sebaceous gland	secondary alcohol metabolic process (GO:1902652)	111	10	0.55	18.21	2.31e-06
Sebaceous gland	unsaturated fatty acid metabolic process (GO:0033559)	114	10	0.56	17.73	2.98e-06
Sebaceous gland	fatty acid metabolic process (GO:0006631)	321	28	1.59	17.63	6.51e-23
Sebaceous gland	steroid biosynthetic process (GO:0006694)	117	10	0.58	17.27	3.81e-06
Sebaceous gland	monocarboxylic acid biosynthetic process (GO:0072330)	202	17	1	17.01	2.58e-12
Sebaceous gland	sterol metabolic process (GO:0016125)	124	10	0.61	16.3	6.62e-06
Sebaceous gland	monocarboxylic acid catabolic process (GO:0072329)	103	8	0.51	15.7	0.000465
Sebaceous gland	coenzyme biosynthetic process (GO:0009108)	168	12	0.83	14.43	4.89e-07
Sebaceous gland	alcohol biosynthetic process (GO:0046165)	118	8	0.58	13.7	0.0013
Sebaceous gland	monocarboxylic acid metabolic process (GO:0032787)	589	36	2.91	12.35	1.7e-25
Sebaceous gland	lipid modification (GO:0030258)	166	10	0.82	12.17	0.000103
Sebaceous gland	organic hydroxy compound biosynthetic process (GO:1901617)	185	11	0.92	12.02	2.12e-05
Sebaceous gland	organic acid biosynthetic process (GO:0016053)	361	21	1.79	11.76	9.02e-13
Sebaceous gland	carboxylic acid biosynthetic process (GO:0046394)	361	21	1.79	11.76	9.02e-13
Sebaceous gland	steroid metabolic process (GO:0008202)	243	14	1.2	11.64	1.88e-07
Sebaceous gland	organic acid catabolic process (GO:0016054)	228	13	1.13	11.52	1.15e-06
Sebaceous gland	carboxylic acid catabolic process (GO:0046395)	228	13	1.13	11.52	1.15e-06
Sebaceous gland	sulfur compound biosynthetic process (GO:0044272)	231	13	1.14	11.37	1.35e-06
Sebaceous gland	coenzyme metabolic process (GO:0006732)	348	19	1.72	11.03	9.23e-11
Sebaceous gland	lipid biosynthetic process (GO:0008610)	611	32	3.02	10.58	4.35e-20
Sebaceous gland	small molecule biosynthetic process (GO:0044283)	561	29	2.78	10.45	1.22e-17
Sebaceous gland	isoprenoid metabolic process (GO:0006720)	156	8	0.77	10.36	0.0104
Sebaceous gland	cofactor biosynthetic process (GO:0051188)	238	12	1.18	10.19	2.41e-05
Sebaceous gland	glycerolipid biosynthetic process (GO:0045017)	260	13	1.29	10.1	5.59e-06
Sebaceous gland	cellular lipid catabolic process (GO:0044242)	164	8	0.81	9.86	0.015
Sebaceous gland	sulfur compound metabolic process (GO:0006790)	418	20	2.07	9.67	1.96e-10
Sebaceous gland	alcohol metabolic process (GO:0006066)	357	17	1.77	9.62	2.25e-08
Sebaceous gland	cofactor metabolic process (GO:0051186)	446	21	2.21	9.51	5.53e-11
Sebaceous gland	organic hydroxy compound metabolic process (GO:1901615)	504	23	2.49	9.22	4.62e-12
Sebaceous gland	cellular lipid metabolic process (GO:0044255)	1015	44	5.02	8.76	2.35e-26
Sebaceous gland	carboxylic acid metabolic process (GO:0019752)	1098	46	5.43	8.47	2.99e-27
Sebaceous gland	lipid metabolic process (GO:0006629)	1259	50	6.23	8.03	2.99e-29
Sebaceous gland	glycerolipid metabolic process (GO:0046486)	378	15	1.87	8.02	5.76e-06
Sebaceous gland	small molecule catabolic process (GO:0044282)	358	14	1.77	7.9	2.68e-05
Sebaceous gland	oxoacid metabolic process (GO:0043436)	1221	46	6.04	7.61	2.79e-25
Sebaceous gland	organic acid metabolic process (GO:0006082)	1238	46	6.13	7.51	5.03e-25
Sebaceous gland	oxidation-reduction process (GO:0055114)	1400	40	6.93	5.77	9.12e-17
Sebaceous gland	single-organism biosynthetic process (GO:0044711)	1651	47	8.17	5.75	9.02e-21
Sebaceous gland	small molecule metabolic process (GO:0044281)	2660	67	13.16	5.09	6.52e-31
Sebaceous gland	organophosphate metabolic process (GO:0019637)	1033	19	5.11	3.72	0.00595
Sebaceous gland	organonitrogen compound metabolic process (GO:1901564)	2191	30	10.84	2.77	0.00131
Sebaceous gland	single-organism metabolic process (GO:0044710)	5337	73	26.41	2.76	7.87e-18
Sebaceous gland	phosphorus metabolic process (GO:0006793)	2412	31	11.94	2.6	0.00311
Sebaceous gland	biosynthetic process (GO:0009058)	5321	57	26.33	2.16	1.09e-06
Sebaceous gland	organic substance biosynthetic process (GO:1901576)	5234	56	25.9	2.16	2e-06
Sebaceous gland	cellular biosynthetic process (GO:0044249)	5159	52	25.53	2.04	0.000147
Sebaceous gland	primary metabolic process (GO:0044238)	9379	80	46.41	1.72	1.2e-07
Sebaceous gland	organic substance metabolic process (GO:0071704)	9702	82	48.01	1.71	5.33e-08
Sebaceous gland	cellular metabolic process (GO:0044237)	9234	75	45.7	1.64	3.79e-05
Sebaceous gland	metabolic process (GO:0008152)	10746	85	53.18	1.6	4.81e-07
Sebaceous gland	single-organism cellular process (GO:0044763)	12003	82	59.4	1.38	0.0182
T cell	negative regulation of T cell mediated cytotoxicity (GO:0001915)	4	2	0	> 100	0.0414
T cell	positive regulation of antigen receptor-mediated signaling pathway (GO:0050857)	15	3	0.01	> 100	0.00208
T cell	regulation of antigen receptor-mediated signaling pathway (GO:0050854)	41	3	0.03	89.59	0.042
T cell	T cell differentiation (GO:0030217)	124	7	0.1	69.12	4.06e-08
T cell	T cell receptor signaling pathway (GO:0050852)	152	8	0.12	64.44	1.53e-09
T cell	T cell costimulation (GO:0031295)	77	4	0.06	63.6	0.00354
T cell	lymphocyte costimulation (GO:0031294)	78	4	0.06	62.79	0.00372
T cell	T cell aggregation (GO:0070489)	216	9	0.18	51.01	2.6e-10
T cell	T cell activation (GO:0042110)	216	9	0.18	51.01	2.6e-10
T cell	lymphocyte aggregation (GO:0071593)	218	9	0.18	50.55	2.82e-10
T cell	leukocyte aggregation (GO:0070486)	224	9	0.18	49.19	3.59e-10
T cell	antigen receptor-mediated signaling pathway (GO:0050851)	202	8	0.16	48.49	1.46e-08
T cell	leukocyte cell-cell adhesion (GO:0007159)	252	9	0.21	43.73	1.03e-09
T cell	lymphocyte differentiation (GO:0030098)	209	7	0.17	41.01	1.51e-06
T cell	positive regulation of T cell activation (GO:0050870)	206	6	0.17	35.66	8.74e-05
T cell	positive regulation of homotypic cell-cell adhesion (GO:0034112)	210	6	0.17	34.98	9.79e-05
T cell	positive regulation of leukocyte cell-cell adhesion (GO:1903039)	213	6	0.17	34.49	0.000106
T cell	lymphocyte activation (GO:0046649)	339	9	0.28	32.5	1.44e-08
T cell	immune response-activating cell surface receptor signaling pathway (GO:0002429)	306	8	0.25	32.01	3.89e-07
T cell	positive regulation of cell-cell adhesion (GO:0022409)	243	6	0.2	30.23	0.000232
T cell	regulation of T cell activation (GO:0050863)	288	7	0.24	29.76	1.38e-05
T cell	leukocyte differentiation (GO:0002521)	293	7	0.24	29.25	1.55e-05
T cell	regulation of leukocyte cell-cell adhesion (GO:1903037)	300	7	0.25	28.57	1.83e-05
T cell	regulation of homotypic cell-cell adhesion (GO:0034110)	307	7	0.25	27.92	2.14e-05
T cell	positive regulation of leukocyte activation (GO:0002696)	307	7	0.25	27.92	2.14e-05
T cell	positive regulation of cell activation (GO:0050867)	315	7	0.26	27.21	2.55e-05
T cell	leukocyte activation (GO:0045321)	411	9	0.34	26.81	7.93e-08
T cell	positive regulation of lymphocyte activation (GO:0051251)	284	6	0.23	25.87	0.000579
T cell	single organismal cell-cell adhesion (GO:0016337)	440	9	0.36	25.04	1.45e-07
T cell	single organism cell adhesion (GO:0098602)	461	9	0.38	23.9	2.19e-07
T cell	immune response-activating signal transduction (GO:0002757)	418	8	0.34	23.43	4.51e-06
T cell	positive regulation of cell adhesion (GO:0045785)	378	7	0.31	22.67	8.91e-05
T cell	regulation of cell-cell adhesion (GO:0022407)	380	7	0.31	22.55	9.24e-05
T cell	regulation of lymphocyte activation (GO:0051249)	398	7	0.33	21.53	0.000127
T cell	activation of immune response (GO:0002253)	471	8	0.38	20.8	1.15e-05
T cell	immune response-regulating cell surface receptor signaling pathway (GO:0002768)	491	8	0.4	19.95	1.59e-05
T cell	regulation of leukocyte activation (GO:0002694)	453	7	0.37	18.92	0.000306
T cell	cell-cell adhesion (GO:0098609)	621	9	0.51	17.74	3.02e-06
T cell	regulation of cell activation (GO:0050865)	486	7	0.4	17.63	0.000494
T cell	cell activation (GO:0001775)	647	9	0.53	17.03	4.33e-06
T cell	hemopoiesis (GO:0030097)	515	7	0.42	16.64	0.000732
T cell	immune response-regulating signaling pathway (GO:0002764)	592	8	0.48	16.55	6.82e-05
T cell	positive regulation of immune response (GO:0050778)	610	8	0.5	16.06	8.61e-05
T cell	regulation of cell adhesion (GO:0030155)	633	8	0.52	15.47	0.000115
T cell	hematopoietic or lymphoid organ development (GO:0048534)	566	7	0.46	15.14	0.00139
T cell	immune system development (GO:0002520)	601	7	0.49	14.26	0.00208
T cell	positive regulation of immune system process (GO:0002684)	903	10	0.74	13.56	2.86e-06
T cell	regulation of immune response (GO:0050776)	1034	10	0.84	11.84	1.06e-05
T cell	cell adhesion (GO:0007155)	1059	9	0.86	10.41	0.000315
T cell	biological adhesion (GO:0022610)	1075	9	0.88	10.25	0.000359
T cell	regulation of immune system process (GO:0002682)	1539	11	1.26	8.75	2.42e-05
T cell	immune response (GO:0006955)	1503	10	1.23	8.15	0.000385
T cell	immune system process (GO:0002376)	2226	14	1.82	7.7	1.05e-07
T cell	cell surface receptor signaling pathway (GO:0007166)	2470	11	2.02	5.45	0.00337
T cell	positive regulation of biological process (GO:0048518)	5476	14	4.47	3.13	0.0184
