# Supplementary material for: Derivation of marker gene signatures from human skin and their use in the interpretation of the transcriptional changes associated with dermatological disorders
Source: J Pathol. 2017 Feb 24;241(5):600–13. doi: 10.1002/path.4864 (PMC5363360; doi:10.1002/path.4864)
Supplement: Supplementary file 8 — Table S4 Comparison between SkinSig and genes found to be significantly altered during ageing Genes reported to change in their expression during ageing are compared with SkinSig, showing a high percentage of the sebaceous gland and hair signatures being reported to alter with ageing by Glass et al [19]. [file PATH-241-600-s008.xlsx]

## Sheet: Sheet1
SkinSig	Size of the signature	Number of genes with age related change in expression (Benjamini-Hochberg corrected p-value) reported analysis by Glass et al. [19]	% signature
Sebaceous gland	105	65	0.619048
Fibroblast	132	37	0.280303
Hair follicle	62	27	0.435484
Macrophage / DC	49	17	0.346939
Smooth muscle	49	8	0.163265
Keratinocyte differentiation	78	6	0.0769231
Endothelium	40	3	0.075
Eccrine sweat gland	99	2	0.020202
Cell cycle (S/M phase)	65	2	0.0307692
Skeletal muscle	64	2	0.03125
IFN	22	2	0.0909091
Melanocyte	7	2	0.285714
Apocrine sweat gland	25	1	0.04
